# Supplementary material for: ﻿Acanthocephalans from freshwater fishes in northeast Thailand with the description of a new species of the subgenus Acanthosentis Verma & Dutta, 1929 (Acanthocephala, Quadrigyridae)
Source: Zookeys. 2025 Apr 3;1233:325–48. doi: 10.3897/zookeys.1233.136533 (PMC11986430; doi:10.3897/zookeys.1233.136533)
Supplement: XML Treatment for Acanthogyrus (Acanthosentis) barbonymi [file zookeys.1233.136533-treatment1.xml]

<!DOCTYPE tp:taxon-treatment
  PUBLIC "-//TaxonX//DTD Taxonomic Treatment Publishing DTD v0 20100105//EN" "tax-treatment-NSO.dtd">
<tp:taxon-treatment xmlns:tp="http://www.plazi.org/taxpub"><tp:treatment-meta><kwd-group><label>Taxon classification</label><kwd>
                <named-content content-type="kingdom">Animalia</named-content>
              </kwd><kwd>
                <named-content content-type="order">Gyracanthocephala</named-content>
              </kwd><kwd>
                <named-content content-type="family">Quadrigyridae</named-content>
              </kwd></kwd-group><mixed-citation publication-type="journal"><person-group><name><surname>Lisitsyna</surname><given-names>Olga</given-names></name><name><surname>Oros</surname><given-names>Mikuláš</given-names></name><name><surname>Ribas</surname><given-names>Alexis</given-names></name><name><surname>Poonlaphdecha</surname><given-names>Srisupaph</given-names></name><name><surname>Barčák</surname><given-names>Daniel</given-names></name></person-group><article-title>﻿Acanthocephalans from freshwater fishes in northeast Thailand with the description of a new species of the subgenus <italic><tp:taxon-name><tp:taxon-name-part taxon-name-part-type="genus" reg="Acanthogyrus"/><tp:taxon-name-part taxon-name-part-type="subgenus" reg="Acanthosentis">Acanthosentis</tp:taxon-name-part></tp:taxon-name></italic> Verma &amp; Dutta, 1929 (<tp:taxon-name><tp:taxon-name-part taxon-name-part-type="phylum">Acanthocephala</tp:taxon-name-part></tp:taxon-name>, <tp:taxon-name><tp:taxon-name-part taxon-name-part-type="family">Quadrigyridae</tp:taxon-name-part></tp:taxon-name>)</article-title><source>Zookeys</source><day>03</day><month>04</month><year>2025</year><volume>1233</volume><fpage>325</fpage><lpage>348</lpage><pub-id pub-id-type="doi">10.3897/zookeys.1233.136533</pub-id></mixed-citation></tp:treatment-meta><tp:nomenclature><label>﻿</label><tp:taxon-name><object-id xmlns:xlink="http://www.w3.org/1999/xlink" content-type="arpha" xlink:type="simple">6EE6D155-1C52-5FF6-9CC3-DD57B31A515C</object-id><tp:taxon-name-part taxon-name-part-type="genus" reg="Acanthogyrus">Acanthogyrus</tp:taxon-name-part> (<tp:taxon-name-part taxon-name-part-type="subgenus" reg="Acanthosentis">Acanthosentis</tp:taxon-name-part>) <tp:taxon-name-part taxon-name-part-type="species" reg="barbonymi">barbonymi</tp:taxon-name-part><object-id xmlns:xlink="http://www.w3.org/1999/xlink" content-type="zoobank" xlink:type="simple">https://zoobank.org/C3E9FFBA-329F-4D0B-B70E-FDDB85AC2909</object-id></tp:taxon-name><tp:taxon-status xmlns:xlink="http://www.w3.org/1999/xlink" xlink:type="simple">sp. nov.</tp:taxon-status><xref ref-type="fig" rid="F1">Figs 1</xref><xref ref-type="fig" rid="F2">, 2</xref><xref ref-type="fig" rid="F3">, 3</xref></tp:nomenclature><tp:treatment-sec sec-type="Type host" id="SECID0EXHAE"><title>Type host.</title><p>Tinfoil barb <italic><tp:taxon-name><tp:taxon-name-part taxon-name-part-type="genus" reg="Barbonymus">Barbonymus</tp:taxon-name-part><tp:taxon-name-part taxon-name-part-type="species" reg="schwanenfeldii">schwanenfeldii</tp:taxon-name-part></tp:taxon-name></italic> (Bleeker) (<tp:taxon-name><tp:taxon-name-part taxon-name-part-type="order">Cypriniformes</tp:taxon-name-part></tp:taxon-name>, <tp:taxon-name><tp:taxon-name-part taxon-name-part-type="family">Cyprinidae</tp:taxon-name-part></tp:taxon-name>).</p></tp:treatment-sec><tp:treatment-sec sec-type="type locality" id="SECID0ESIAE"><title>Type locality.</title><p>Nong Khai Inland Fisheries Research and Development Center, Had Sai Thong village, Nong Khai province, Thailand (<named-content xmlns:xlink="http://www.w3.org/1999/xlink" content-type="dwc:verbatimCoordinates" xlink:type="simple"><named-content content-type="geo-json" specific-use="{&#34;type&#34;:&#34;Point&#34;,&#34;coordinates&#34;:[102.603833,17.921967]}" id="NCID0E2IAE" xlink:type="simple">17°55.318'N, 102°36.230'E</named-content></named-content>).</p></tp:treatment-sec><tp:treatment-sec sec-type="Site of infection" id="SECID0EAJAE"><title>Site of infection.</title><p>Intestine.</p></tp:treatment-sec><tp:treatment-sec sec-type="Infection rates" id="SECID0EFJAE"><title>Infection rates.</title><p>Prevalence 87.0%, intensity 7–67.</p></tp:treatment-sec><tp:treatment-sec sec-type="type material" id="SECID0EKJAE"><title>Type material.</title><p>Deposited in the Helminthological collections of <abbrev xmlns:xlink="http://www.w3.org/1999/xlink" content-type="institution" xlink:title="Institute of Parasitology, Biology center of the Czech Academy of Sciences, Budweiss, Czechia" id="ABBRID0EQJAE" xlink:type="simple">IPCAS</abbrev> and <named-content xmlns:xlink="http://www.w3.org/1999/xlink" content-type="dwc:institutional_code" xlink:title="Natural History Museum, London, UK" xlink:href="http://grbio.org/institution/natural-history-museum-london" xlink:type="simple">NHMUK</named-content> (Coll. nos. <abbrev xmlns:xlink="http://www.w3.org/1999/xlink" content-type="institution" xlink:title="Institute of Parasitology, Biology center of the Czech Academy of Sciences, Budweiss, Czechia" id="ABBRID0E1JAE" xlink:type="simple">IPCAS</abbrev> A-145 and <named-content xmlns:xlink="http://www.w3.org/1999/xlink" content-type="dwc:institutional_code" xlink:title="Natural History Museum, London, UK" xlink:href="http://grbio.org/institution/natural-history-museum-london" xlink:type="simple">NHMUK</named-content> 2025.1.8.1-15).</p></tp:treatment-sec><tp:treatment-sec sec-type="Molecular data" id="SECID0EEKAE"><title>Molecular data.</title><p>The sequences of nuclear 18S rRNA (1,767 bp), 28S rRNA (1,188 bp) and the mitochondrial <abbrev xmlns:xlink="http://www.w3.org/1999/xlink" xlink:title="mitochondrial cytochrome c oxidase I" id="ABBRID0EKKAE" xlink:type="simple">COI</abbrev> (657 bp) genes of <tp:taxon-name><tp:taxon-name-part taxon-name-part-type="genus" reg="Acanthogyrus">Acanthogyrus</tp:taxon-name-part> (<tp:taxon-name-part taxon-name-part-type="subgenus" reg="Acanthosentis">Acanthosentis</tp:taxon-name-part>) <tp:taxon-name-part taxon-name-part-type="species" reg="barbonymi">barbonymi</tp:taxon-name-part></tp:taxon-name> sp. nov. were deposited in the GenBank database (Acc. nos. <ext-link xmlns:xlink="http://www.w3.org/1999/xlink" ext-link-type="gen" xlink:href="PQ636375" xlink:type="simple">PQ636375</ext-link>–<ext-link xmlns:xlink="http://www.w3.org/1999/xlink" ext-link-type="gen" xlink:href="PQ636378" xlink:type="simple">PQ636378</ext-link>, <ext-link xmlns:xlink="http://www.w3.org/1999/xlink" ext-link-type="gen" xlink:href="PQ636383" xlink:type="simple">PQ636383</ext-link>–<ext-link xmlns:xlink="http://www.w3.org/1999/xlink" ext-link-type="gen" xlink:href="PQ636385" xlink:type="simple">PQ636385</ext-link>, <ext-link xmlns:xlink="http://www.w3.org/1999/xlink" ext-link-type="gen" xlink:href="PQ631040" xlink:type="simple">PQ631040</ext-link>, <ext-link xmlns:xlink="http://www.w3.org/1999/xlink" ext-link-type="gen" xlink:href="PQ631041" xlink:type="simple">PQ631041</ext-link>).</p></tp:treatment-sec><tp:treatment-sec sec-type="etymology" id="SECID0E1LAE"><title>Etymology.</title><p>Species name is derived from the scientific name of the host.</p></tp:treatment-sec><tp:treatment-sec sec-type="Morphology" id="SECID0E6LAE"><title>Morphology.</title><p><tp:taxon-name><tp:taxon-name-part taxon-name-part-type="family">Quadrigyridae</tp:taxon-name-part></tp:taxon-name> with features of genus <italic><tp:taxon-name><tp:taxon-name-part taxon-name-part-type="genus" reg="Acanthogyrus">Acanthogyrus</tp:taxon-name-part></tp:taxon-name></italic> and subgenus <tp:taxon-name><tp:taxon-name-part taxon-name-part-type="genus" reg="Acanthogyrus"/><tp:taxon-name-part taxon-name-part-type="subgenus" reg="Acanthosentis">Acanthosentis</tp:taxon-name-part></tp:taxon-name>. Acanthocephalans white in color, medium size, usually sickle-shaped, with maximum width in anterior third of body (Figs <xref ref-type="fig" rid="F1">1</xref>–<xref ref-type="fig" rid="F3">3</xref>). Female larger than male. Anterior body part with two fields of tegumental spines in rings with rosette-shaped root processes (Figs <xref ref-type="fig" rid="F1">1B</xref>, <xref ref-type="fig" rid="F2">2A, D, E</xref>). Number of giant tegumental nuclei not constant. Proboscis small, round, armed with 18 hooks in three rows, six hooks in each row. Sensory pore in base of proboscis (Figs <xref ref-type="fig" rid="F1">1A, B</xref>, <xref ref-type="fig" rid="F3">3B</xref>). Hooks of the anterior row large, with simple massive roots directed posteriorly, located irregularly, three slightly anteriorly, three slightly posteriorly (Fig. <xref ref-type="fig" rid="F1">1D</xref>). Hooks of middle row twice as small as hooks of anterior row, with complex forked roots directed anteriorly. Hooks of basal row smallest, with simple roots directed posteriorly (Fig. <xref ref-type="fig" rid="F1">1A, D</xref>). Neck conical. Proboscis receptacle with single-layer muscular wall, with cephalic ganglion at bottom. Lemnisci almost equal in length, extending to middle of body. Genital pore terminal in both sexes (Figs <xref ref-type="fig" rid="F1">1</xref>, <xref ref-type="fig" rid="F2">2B, C</xref>, <xref ref-type="fig" rid="F3">3D</xref>).</p><fig id="F1" position="float" orientation="portrait"><object-id xmlns:xlink="http://www.w3.org/1999/xlink" content-type="doi" xlink:type="simple">10.3897/zookeys.1233.136533.figure1</object-id><object-id xmlns:xlink="http://www.w3.org/1999/xlink" content-type="arpha" xlink:type="simple">C67C769F-7693-5214-BF13-492EBD38FEC9</object-id><label>Figure 1.</label><caption><p>Line drawing of <tp:taxon-name><tp:taxon-name-part taxon-name-part-type="genus" reg="Acanthogyrus">Acanthogyrus</tp:taxon-name-part> (<tp:taxon-name-part taxon-name-part-type="subgenus" reg="Acanthosentis">Acanthosentis</tp:taxon-name-part>) <tp:taxon-name-part taxon-name-part-type="species" reg="barbonymi">barbonymi</tp:taxon-name-part></tp:taxon-name> sp. nov. ex <italic><tp:taxon-name><tp:taxon-name-part taxon-name-part-type="genus" reg="Barbonymus">Barbonymus</tp:taxon-name-part><tp:taxon-name-part taxon-name-part-type="species" reg="schwanenfeldii">schwanenfeldii</tp:taxon-name-part></tp:taxon-name></italic> (Bleeker) from Thailand <bold>A</bold> proboscis of male, note sensory pore <bold>B</bold> total view of male <bold>C</bold> posterior end of mature female <bold>D</bold> hooks of proboscis <bold>E</bold> posterior end of immature female. Abbreviations: SP – sensory pore. Scale bars: 100 µm (<bold>A, D</bold>); 500 µm (<bold>B, C, E</bold>).</p></caption><graphic xmlns:xlink="http://www.w3.org/1999/xlink" xlink:href="zookeys-1233-325_article-136533__-g001.jpg" position="float" orientation="portrait" xlink:type="simple" id="oo_1298963.jpg"><uri content-type="original_file" xlink:type="simple">https://binary.pensoft.net/fig/1298963</uri></graphic></fig><fig id="F2" position="float" orientation="portrait"><object-id xmlns:xlink="http://www.w3.org/1999/xlink" content-type="doi" xlink:type="simple">10.3897/zookeys.1233.136533.figure2</object-id><object-id xmlns:xlink="http://www.w3.org/1999/xlink" content-type="arpha" xlink:type="simple">5F69E8BC-C2EE-5686-B85E-24B010D2C405</object-id><label>Figure 2.</label><caption><p>Light microscope photographs of <tp:taxon-name><tp:taxon-name-part taxon-name-part-type="genus" reg="Acanthogyrus">Acanthogyrus</tp:taxon-name-part> (<tp:taxon-name-part taxon-name-part-type="subgenus" reg="Acanthosentis">Acanthosentis</tp:taxon-name-part>) <tp:taxon-name-part taxon-name-part-type="species" reg="barbonymi">barbonymi</tp:taxon-name-part></tp:taxon-name> sp. nov. ex <italic><tp:taxon-name><tp:taxon-name-part taxon-name-part-type="genus" reg="Barbonymus">Barbonymus</tp:taxon-name-part><tp:taxon-name-part taxon-name-part-type="species" reg="schwanenfeldii">schwanenfeldii</tp:taxon-name-part></tp:taxon-name></italic> (Bleeker) from Thailand <bold>A</bold> anterior part of female <bold>B</bold> posterior part of male with eggs in the cavity of the bursa <bold>C</bold> posterior ends of both sexes during copulation <bold>D, E</bold> tegumental spines <bold>F</bold> eggs. Scale bars: 300 µm (<bold>A–C</bold>); 50 µm (<bold>D–F</bold>).</p></caption><graphic xmlns:xlink="http://www.w3.org/1999/xlink" xlink:href="zookeys-1233-325_article-136533__-g002.jpg" position="float" orientation="portrait" xlink:type="simple" id="oo_1298964.jpg"><uri content-type="original_file" xlink:type="simple">https://binary.pensoft.net/fig/1298964</uri></graphic></fig><fig id="F3" position="float" orientation="portrait"><object-id xmlns:xlink="http://www.w3.org/1999/xlink" content-type="doi" xlink:type="simple">10.3897/zookeys.1233.136533.figure3</object-id><object-id xmlns:xlink="http://www.w3.org/1999/xlink" content-type="arpha" xlink:type="simple">255ECA8B-4FD5-508A-9D08-AD4A33FC7DE8</object-id><label>Figure 3.</label><caption><p>Scanning electron micrographs of <tp:taxon-name><tp:taxon-name-part taxon-name-part-type="genus" reg="Acanthogyrus">Acanthogyrus</tp:taxon-name-part> (<tp:taxon-name-part taxon-name-part-type="subgenus" reg="Acanthosentis">Acanthosentis</tp:taxon-name-part>) <tp:taxon-name-part taxon-name-part-type="species" reg="barbonymi">barbonymi</tp:taxon-name-part></tp:taxon-name> sp. nov. ex <italic><tp:taxon-name><tp:taxon-name-part taxon-name-part-type="genus" reg="Barbonymus">Barbonymus</tp:taxon-name-part><tp:taxon-name-part taxon-name-part-type="species" reg="schwanenfeldii">schwanenfeldii</tp:taxon-name-part></tp:taxon-name></italic> (Bleeker) from Thailand <bold>A</bold> anterior part of female <bold>B</bold> lateral view on proboscis of female, note the sensory pore (arrowhead) <bold>C</bold> subapical view on proboscis of female <bold>D</bold> caudal process of female posterior end <bold>E</bold> tiny spine at base of caudal process. Scale bars: 100 µm (<bold>A</bold>); 20 µm (<bold>B, C</bold>); 50 µm (<bold>D</bold>); 5 µm (<bold>E</bold>).</p></caption><graphic xmlns:xlink="http://www.w3.org/1999/xlink" xlink:href="zookeys-1233-325_article-136533__-g003.jpg" position="float" orientation="portrait" xlink:type="simple" id="oo_1298965.jpg"><uri content-type="original_file" xlink:type="simple">https://binary.pensoft.net/fig/1298965</uri></graphic></fig><p><bold>Male</bold> (based on nine mature specimens with sperm, measurements of the holotype specimens followed with measurements of type series). Trunk 3.54 (2.78–4.93) mm long, 618 (585–921) wide (Fig. <xref ref-type="fig" rid="F1">1B</xref>). Tegumental spines of anterior field with nine (9–12) rings, 16 (16–20) spines in each ring. Posterior rings of anterior field incomplete dorsally, basal ring with 2–10 spines. Length of spine blades 13 (12–16), diameter of rosette root 15 (12–16). Distance between spines fields (154–189). Somatic spines of posterior field with nine (8–10) rings, 12 (12–15) spines in each ring. Posterior rings of posterior spines field incomplete dorsally, basal ring with five or six spines. Length of spine blades 7 (7–14), diameter of rosette root 14 (12–24). Body wall with six (5–7) giant tegumental nuclei, four (2–4) dorsal, and two (1–3) ventral. Proboscis 73 (73–99) × 108 (108–138). Length of hook blades of anterior row 62–63 (51–69), middle 26 (21–26), basal 18 (18–24). Length of hook roots of anterior row 26–28 (25–45), middle 19 (16–20), basal 10 (10–15). Neck 74 (72–110) long, wide in anterior part 86 (86–105), in posterior part 126 (126–163). Proboscis receptacle 424 (370–467) × 91 (91–155). Lemnisci do not reach anterior testis, 874 (483–1,499) × 71 (44–92) and 834 (473–1,561) × 76 (44–98). Organs of reproductive system in posterior half of body. Testes oval, in tandem, anterior larger than posterior. Anterior testis 620 (429–1,078) × 399 (313–605), posterior testis 477 (378–702) × 356 (221–590). Cement gland oval, adjacent to posterior edge of posterior testis, 339 (267–575) × 302 (261–628). Almost round cement reservoir posteriorly to cement gland, 171 (121–280) × 179 (153–312). Saefftigen’s pouch club-shaped, 249 (432–621) × 82 (82–173). Vas deferens elongated, 393 (393–474) × 124 (119–124). Type specimen with leaf-shaped penis 94 × 42. Evaginated bursa 361 (335–361) × 229 (229–343).</p><p><bold>Female</bold> (based on 13 specimens, 7 with eggs, 6 without eggs). Trunk 5.60–11.72 mm long, 0.86–1.45 mm wide. At base of caudal process 4–8 very small spines in one ring (Fig. <xref ref-type="fig" rid="F3">3E</xref>). Tegumental spines of anterior field with 10 or 11 rings, 16–22 spines in each ring. Posterior rings of anterior field incomplete dorsally, basal ring with 8–11 spines. Length of spine blades 12–15, diameter of rosette root 15–20. Distance between spines fields 100–262. Somatic spines of posterior field with 10–12 rings, 13–17 spines in each ring. Number of spines in ring decreases towards basal ring to 3–12. Length of spine blades 10–13, diameter of rosette root 13–20. Body wall with 6–10 giant tegumental nuclei, 2–6 dorsal, 2–5 ventral. Proboscis 112–136 × 133–170 (Figs <xref ref-type="fig" rid="F1">1A</xref>, <xref ref-type="fig" rid="F3">3C</xref>). Length of hook blades of anterior row 59–78, middle 28–34, basal 26–27. Length of hook roots of anterior row 33–45, middle 18–31, basal 15–17. Neck 42–129 long, width of anterior part 105–124, width of posterior part 166–320. Proboscis receptacle 361–560 × 124–147. Lemnisci 1.29–1.54 mm long, 83–154 wide. Female reproductive tract in posterior part of body, 962–1,400 long. Vagina with two sphincters (Fig. <xref ref-type="fig" rid="F1">1C, E</xref>). Eggs fusiform, elongate, no polar prolongation of fertilization membrane, 21–24 × 8–10 (Fig. <xref ref-type="fig" rid="F2">2F</xref>). Posterior end of female forms somewhat pronounced dome-shaped process, 180–343 × 198–356 (Fig. <xref ref-type="fig" rid="F3">3D</xref>) with complete or incomplete ring of 4–8 small spines at its base. At the moment of copulation, the male’s bursa embraces the dome-shaped caudal process of the female (Fig. <xref ref-type="fig" rid="F2">2C</xref>), and the eggs are injected into the cavity of the male bursa. After copulation, the bursa invaginates and some of the eggs may temporarily remain in cavity of bursa (Fig. <xref ref-type="fig" rid="F2">2B</xref>).</p></tp:treatment-sec><tp:treatment-sec sec-type="remarks" id="SECID0ESUAE"><title>Remarks.</title><p>To date, 57 species have been described in the subgenus <tp:taxon-name><tp:taxon-name-part taxon-name-part-type="genus" reg="Acanthogyrus"/><tp:taxon-name-part taxon-name-part-type="subgenus" reg="Acanthosentis">Acanthosentis</tp:taxon-name-part></tp:taxon-name> of the genus <italic><tp:taxon-name><tp:taxon-name-part taxon-name-part-type="genus" reg="Acanthogyrus">Acanthogyrus</tp:taxon-name-part></tp:taxon-name></italic>, mainly parasites of freshwater fish in South and Southeast Asia (<xref ref-type="bibr" rid="B2">Amin 2005</xref>, <xref ref-type="bibr" rid="B3">2013</xref>; <xref ref-type="bibr" rid="B37">Naidu 2012</xref>; <xref ref-type="bibr" rid="B47">Saxena et al. 2013</xref>; <xref ref-type="bibr" rid="B7">Amin et al. 2017</xref>; <xref ref-type="bibr" rid="B36">Mohd-Agos et al. 2021</xref>; <xref ref-type="bibr" rid="B46">Rana and Kaur 2023</xref>). <tp:taxon-name><tp:taxon-name-part taxon-name-part-type="genus" reg="Acanthogyrus">Acanthogyrus</tp:taxon-name-part> (<tp:taxon-name-part taxon-name-part-type="subgenus" reg="Acanthosentis">Acanthosentis</tp:taxon-name-part>) <tp:taxon-name-part taxon-name-part-type="species" reg="barbonymi">barbonymi</tp:taxon-name-part></tp:taxon-name> sp. nov. differs from most species of the subgenus in the arrangement of rings of tegumental spines in two fields with a more or less pronounced distance between them, as well as the presence of a dome-shaped process with a ring of tiny spines at the base at the posterior end of the females. The arrangement of spines in two fields is characteristic for two species of the subgenus <tp:taxon-name><tp:taxon-name-part taxon-name-part-type="genus" reg="Acanthogyrus"/><tp:taxon-name-part taxon-name-part-type="subgenus" reg="Acanthosentis">Acanthosentis</tp:taxon-name-part></tp:taxon-name>, <tp:taxon-name><tp:taxon-name-part taxon-name-part-type="genus" reg="Acanthosentis">A.</tp:taxon-name-part> (<tp:taxon-name-part taxon-name-part-type="subgenus" reg="Acanthogyrus">A.</tp:taxon-name-part>) <tp:taxon-name-part taxon-name-part-type="species" reg="multispinus">multispinus</tp:taxon-name-part></tp:taxon-name> (Wang, 1966), described from the silver carp <italic><tp:taxon-name><tp:taxon-name-part taxon-name-part-type="genus" reg="Hypophthalmichthys">Hypophthalmichthys</tp:taxon-name-part><tp:taxon-name-part taxon-name-part-type="species" reg="molitrix">molitrix</tp:taxon-name-part></tp:taxon-name></italic> (Valenciennes) from China (<xref ref-type="bibr" rid="B53">Wang 1966</xref>) and <tp:taxon-name><tp:taxon-name-part taxon-name-part-type="genus" reg="Acanthogyrus">A.</tp:taxon-name-part> (<tp:taxon-name-part taxon-name-part-type="subgenus" reg="Acanthogyrus">A.</tp:taxon-name-part>) <tp:taxon-name-part taxon-name-part-type="species" reg="bispinosa">bispinosa</tp:taxon-name-part></tp:taxon-name> Rana &amp; Kaur, 2023 from the mrigal carp <italic><tp:taxon-name><tp:taxon-name-part taxon-name-part-type="genus" reg="Cirrhinus">Cirrhinus</tp:taxon-name-part><tp:taxon-name-part taxon-name-part-type="species" reg="mrigala">mrigala</tp:taxon-name-part></tp:taxon-name></italic> Hamilton and the orangefin labeo <italic><tp:taxon-name><tp:taxon-name-part taxon-name-part-type="genus" reg="Labeo">Labeo</tp:taxon-name-part><tp:taxon-name-part taxon-name-part-type="species" reg="calbasu">calbasu</tp:taxon-name-part></tp:taxon-name></italic> Hamilton in Malaysia. However, <tp:taxon-name><tp:taxon-name-part taxon-name-part-type="genus" reg="Acanthogyrus">A.</tp:taxon-name-part> (<tp:taxon-name-part taxon-name-part-type="subgenus" reg="Acanthosentis">A.</tp:taxon-name-part>) <tp:taxon-name-part taxon-name-part-type="species" reg="barbonymi">barbonymi</tp:taxon-name-part></tp:taxon-name> sp. nov. differs from <tp:taxon-name><tp:taxon-name-part taxon-name-part-type="genus" reg="Acanthogyrus">A.</tp:taxon-name-part> (<tp:taxon-name-part taxon-name-part-type="subgenus" reg="Acanthogyrus">A.</tp:taxon-name-part>) <tp:taxon-name-part taxon-name-part-type="species" reg="multispinus">multispinus</tp:taxon-name-part></tp:taxon-name> in two characteristics: i) posterior rings of tegumental spines of <tp:taxon-name><tp:taxon-name-part taxon-name-part-type="genus" reg="Acanthogyrus">A.</tp:taxon-name-part> (<tp:taxon-name-part taxon-name-part-type="subgenus" reg="Acanthosentis">A.</tp:taxon-name-part>) <tp:taxon-name-part taxon-name-part-type="species" reg="barbonymi">barbonymi</tp:taxon-name-part></tp:taxon-name> sp. nov. are incomplete in both fields, and the rings of the posterior field do not extend to the middle of the body; while the rings of spines in both fields of <tp:taxon-name><tp:taxon-name-part taxon-name-part-type="genus" reg="Acanthogyrus">A.</tp:taxon-name-part> (<tp:taxon-name-part taxon-name-part-type="subgenus" reg="Acanthogyrus">A.</tp:taxon-name-part>) <tp:taxon-name-part taxon-name-part-type="species" reg="multispinus">multispinus</tp:taxon-name-part></tp:taxon-name> are complete and the rings of the posterior field of spines reach the posterior end of the body; ii) the proboscis hooks of the middle row <tp:taxon-name><tp:taxon-name-part taxon-name-part-type="genus" reg="Acanthogyrus">A.</tp:taxon-name-part> (<tp:taxon-name-part taxon-name-part-type="subgenus" reg="Acanthosentis">A.</tp:taxon-name-part>) <tp:taxon-name-part taxon-name-part-type="species" reg="barbonymi">barbonymi</tp:taxon-name-part></tp:taxon-name> sp. nov. are half the size of the hooks of the apical row; while in <tp:taxon-name><tp:taxon-name-part taxon-name-part-type="genus" reg="Acanthogyrus">A.</tp:taxon-name-part> (<tp:taxon-name-part taxon-name-part-type="subgenus" reg="Acanthogyrus">A.</tp:taxon-name-part>) <tp:taxon-name-part taxon-name-part-type="species" reg="multispinus">multispinus</tp:taxon-name-part></tp:taxon-name>, the size of the proboscis hooks gradually decreases from the apical to the basal row. <tp:taxon-name><tp:taxon-name-part taxon-name-part-type="genus" reg="Acanthogyrus">A.</tp:taxon-name-part> (<tp:taxon-name-part taxon-name-part-type="subgenus" reg="Acanthosentis">A.</tp:taxon-name-part>) <tp:taxon-name-part taxon-name-part-type="species" reg="barbonymi">barbonymi</tp:taxon-name-part></tp:taxon-name> sp. nov. differs from <tp:taxon-name><tp:taxon-name-part taxon-name-part-type="genus" reg="Acanthogyrus">A.</tp:taxon-name-part> (<tp:taxon-name-part taxon-name-part-type="subgenus" reg="Acanthogyrus">A.</tp:taxon-name-part>) <tp:taxon-name-part taxon-name-part-type="species" reg="bispinosa">bispinosa</tp:taxon-name-part></tp:taxon-name> in the number of rings of spines, with 9–12 rings of spines in the anterior field, 8–11 rings of spines in the posterior field versus 7–10 rings of anterior spines and 23–38 rings of posterior spines in <tp:taxon-name><tp:taxon-name-part taxon-name-part-type="genus" reg="Acanthogyrus">A.</tp:taxon-name-part> (<tp:taxon-name-part taxon-name-part-type="subgenus" reg="Acanthogyrus">A.</tp:taxon-name-part>) <tp:taxon-name-part taxon-name-part-type="species" reg="bispinosa">bispinosa</tp:taxon-name-part></tp:taxon-name> (<xref ref-type="bibr" rid="B46">Rana and Kaur 2023</xref>).</p><p>One species of the subgenus <tp:taxon-name><tp:taxon-name-part taxon-name-part-type="genus" reg="Acanthogyrus"/><tp:taxon-name-part taxon-name-part-type="subgenus" reg="Acanthosentis">Acanthosentis</tp:taxon-name-part></tp:taxon-name>, <tp:taxon-name><tp:taxon-name-part taxon-name-part-type="genus" reg="Acanthogyrus">A.</tp:taxon-name-part> (<tp:taxon-name-part taxon-name-part-type="subgenus" reg="Acanthosentis">A.</tp:taxon-name-part>) <tp:taxon-name-part taxon-name-part-type="species" reg="siamensis">siamensis</tp:taxon-name-part></tp:taxon-name> (Farooqi &amp; Sirikanchana, 1987) Amin, 2005, has been found in the silver barb <italic><tp:taxon-name><tp:taxon-name-part taxon-name-part-type="genus" reg="Barbonymus">Barbonymus</tp:taxon-name-part><tp:taxon-name-part taxon-name-part-type="species" reg="gonionotus">gonionotus</tp:taxon-name-part></tp:taxon-name></italic> (Bleeker) (= <italic><tp:taxon-name><tp:taxon-name-part taxon-name-part-type="genus" reg="Puntius">Puntius</tp:taxon-name-part><tp:taxon-name-part taxon-name-part-type="species" reg="gonionotus">gonionotus</tp:taxon-name-part></tp:taxon-name></italic>) in Thailand (<xref ref-type="bibr" rid="B16">Farooqi and Sirikanchana 1987</xref>). <tp:taxon-name><tp:taxon-name-part taxon-name-part-type="genus" reg="Acanthogyrus">Acanthogyrus</tp:taxon-name-part> (<tp:taxon-name-part taxon-name-part-type="subgenus" reg="Acanthosentis">A.</tp:taxon-name-part>) <tp:taxon-name-part taxon-name-part-type="species" reg="barbonymi">barbonymi</tp:taxon-name-part></tp:taxon-name> sp. nov. and <tp:taxon-name><tp:taxon-name-part taxon-name-part-type="genus" reg="Acanthogyrus">A.</tp:taxon-name-part> (<tp:taxon-name-part taxon-name-part-type="subgenus" reg="Acanthosentis">A.</tp:taxon-name-part>) <tp:taxon-name-part taxon-name-part-type="species" reg="siamensis">siamensis</tp:taxon-name-part></tp:taxon-name> have similarities in the size of the proboscis hooks and the shape of the female caudal process; however, they differ in the number of rings of body spines: 20–26 in <tp:taxon-name><tp:taxon-name-part taxon-name-part-type="genus" reg="Acanthogyrus">A.</tp:taxon-name-part> (<tp:taxon-name-part taxon-name-part-type="subgenus" reg="Acanthosentis">A.</tp:taxon-name-part>) <tp:taxon-name-part taxon-name-part-type="species" reg="barbonymi">barbonymi</tp:taxon-name-part></tp:taxon-name> sp. nov. vs 3–4 in <tp:taxon-name><tp:taxon-name-part taxon-name-part-type="genus" reg="Acanthogyrus">A.</tp:taxon-name-part> (<tp:taxon-name-part taxon-name-part-type="subgenus" reg="Acanthosentis">A.</tp:taxon-name-part>) <tp:taxon-name-part taxon-name-part-type="species" reg="siamensis">siamensis</tp:taxon-name-part></tp:taxon-name>.</p><p>Recently, <xref ref-type="bibr" rid="B36">Mohd-Agos et al. (2021)</xref> described three new species of the subgenus <tp:taxon-name><tp:taxon-name-part taxon-name-part-type="genus" reg="Acanthogyrus"/><tp:taxon-name-part taxon-name-part-type="subgenus" reg="Acanthosentis">Acanthosentis</tp:taxon-name-part></tp:taxon-name> from <italic><tp:taxon-name><tp:taxon-name-part taxon-name-part-type="genus" reg="Barbonymus">Barbonymus</tp:taxon-name-part><tp:taxon-name-part taxon-name-part-type="species" reg="schwanenfeldii">schwanenfeldii</tp:taxon-name-part></tp:taxon-name></italic> from Lake Kenyir in Malaysia, namely <tp:taxon-name><tp:taxon-name-part taxon-name-part-type="genus" reg="Acanthogyrus">A.</tp:taxon-name-part> (<tp:taxon-name-part taxon-name-part-type="subgenus" reg="Acanthogyrus">A.</tp:taxon-name-part>) <tp:taxon-name-part taxon-name-part-type="species" reg="kenyirensis">kenyirensis</tp:taxon-name-part></tp:taxon-name> Mohd-Agos, Mohd-Husin, Zakariah, Yusoff, Wahab, Jones, Hassan, 2021, <tp:taxon-name><tp:taxon-name-part taxon-name-part-type="genus" reg="Acanthogyrus">A.</tp:taxon-name-part> (<tp:taxon-name-part taxon-name-part-type="subgenus" reg="Acanthogyrus">A.</tp:taxon-name-part>) <tp:taxon-name-part taxon-name-part-type="species" reg="tembatensis">tembatensis</tp:taxon-name-part></tp:taxon-name> Mohd-Agos, Mohd-Husin, Zakariah, Yusoff, Wahab, Jones, Hassan, 2021 and <italic><tp:taxon-name><tp:taxon-name-part taxon-name-part-type="genus" reg="Acanthogyrus">A.</tp:taxon-name-part></tp:taxon-name></italic> (<italic><tp:taxon-name><tp:taxon-name-part taxon-name-part-type="genus" reg="Acanthogyrus"/><tp:taxon-name-part taxon-name-part-type="subgenus" reg="Acanthogyrus">A.</tp:taxon-name-part></tp:taxon-name></italic>) <italic><tp:taxon-name><tp:taxon-name-part taxon-name-part-type="genus" reg="Acanthogyrus"/><tp:taxon-name-part taxon-name-part-type="subgenus" reg="Acanthogyrus"/><tp:taxon-name-part taxon-name-part-type="species" reg="terengganuensis">terengganuensis</tp:taxon-name-part></tp:taxon-name></italic> Mohd-Agos, Mohd-Husin, Zakariah, Yusoff, Wahab, Jones, Hassan, 2021. Although described from the same fish host, <tp:taxon-name><tp:taxon-name-part taxon-name-part-type="genus" reg="Acanthogyrus">A.</tp:taxon-name-part> (<tp:taxon-name-part taxon-name-part-type="subgenus" reg="Acanthosentis">A.</tp:taxon-name-part>) <tp:taxon-name-part taxon-name-part-type="species" reg="barbonymi">barbonymi</tp:taxon-name-part></tp:taxon-name> sp. nov. differs from these three species in the size of the proboscis hooks, and the hooks of the middle and basal rows of <tp:taxon-name><tp:taxon-name-part taxon-name-part-type="genus" reg="Acanthogyrus">A.</tp:taxon-name-part> (<tp:taxon-name-part taxon-name-part-type="subgenus" reg="Acanthosentis">A.</tp:taxon-name-part>) <tp:taxon-name-part taxon-name-part-type="species" reg="barbonymi">barbonymi</tp:taxon-name-part></tp:taxon-name> sp. nov. have similar lengths and are approximately half as long as the hooks of the anterior row, whereas in <tp:taxon-name><tp:taxon-name-part taxon-name-part-type="genus" reg="Acanthogyrus">A.</tp:taxon-name-part> (<tp:taxon-name-part taxon-name-part-type="subgenus" reg="Acanthogyrus">A.</tp:taxon-name-part>) <tp:taxon-name-part taxon-name-part-type="species" reg="kenyirensis">kenyirensis</tp:taxon-name-part></tp:taxon-name>, <tp:taxon-name><tp:taxon-name-part taxon-name-part-type="genus" reg="Acanthogyrus">A.</tp:taxon-name-part> (<tp:taxon-name-part taxon-name-part-type="subgenus" reg="Acanthogyrus">A.</tp:taxon-name-part>) <tp:taxon-name-part taxon-name-part-type="species" reg="tembatensis">tembatensis</tp:taxon-name-part></tp:taxon-name>, and <tp:taxon-name><tp:taxon-name-part taxon-name-part-type="genus" reg="Acanthogyrus">A.</tp:taxon-name-part> (<tp:taxon-name-part taxon-name-part-type="subgenus" reg="Acanthogyrus">A.</tp:taxon-name-part>) <tp:taxon-name-part taxon-name-part-type="species" reg="terengganuensis">terengganuensis</tp:taxon-name-part></tp:taxon-name> the hooks of the anterior and middle rows are of comparable length and more than twice as long as the hooks of the basal row. Additionally, <tp:taxon-name><tp:taxon-name-part taxon-name-part-type="genus" reg="Acanthogyrus">A.</tp:taxon-name-part> (<tp:taxon-name-part taxon-name-part-type="subgenus" reg="Acanthosentis">A.</tp:taxon-name-part>) <tp:taxon-name-part taxon-name-part-type="species" reg="barbonymi">barbonymi</tp:taxon-name-part></tp:taxon-name> sp. nov. clearly differs from them in other morphological characters: i) <tp:taxon-name><tp:taxon-name-part taxon-name-part-type="genus" reg="Acanthogyrus">A.</tp:taxon-name-part> (<tp:taxon-name-part taxon-name-part-type="subgenus" reg="Acanthosentis">A.</tp:taxon-name-part>) <tp:taxon-name-part taxon-name-part-type="species" reg="barbonymi">barbonymi</tp:taxon-name-part></tp:taxon-name> sp. nov. has 4–11 giant nuclei in the tegument whereas <tp:taxon-name><tp:taxon-name-part taxon-name-part-type="genus" reg="Acanthogyrus">A.</tp:taxon-name-part> (<tp:taxon-name-part taxon-name-part-type="subgenus" reg="Acanthogyrus">A.</tp:taxon-name-part>) <tp:taxon-name-part taxon-name-part-type="species" reg="kenyirensis">kenyirensis</tp:taxon-name-part></tp:taxon-name> and <tp:taxon-name><tp:taxon-name-part taxon-name-part-type="genus" reg="Acanthogyrus">A.</tp:taxon-name-part> (<tp:taxon-name-part taxon-name-part-type="subgenus" reg="Acanthogyrus">A.</tp:taxon-name-part>) <tp:taxon-name-part taxon-name-part-type="species" reg="terengganuensis">terengganuensis</tp:taxon-name-part></tp:taxon-name> have no giant nuclei in the tegument; ii) the tegumental spines of <tp:taxon-name><tp:taxon-name-part taxon-name-part-type="genus" reg="Acanthogyrus">A.</tp:taxon-name-part> (<tp:taxon-name-part taxon-name-part-type="subgenus" reg="Acanthosentis">A.</tp:taxon-name-part>) <tp:taxon-name-part taxon-name-part-type="species" reg="barbonymi">barbonymi</tp:taxon-name-part></tp:taxon-name> sp. nov. form two fields, with 9–12 rings of spines in the anterior field and 8–11 rings of spines in the posterior field whereas tegumental spines in <tp:taxon-name><tp:taxon-name-part taxon-name-part-type="genus" reg="Acanthogyrus">A.</tp:taxon-name-part> (<tp:taxon-name-part taxon-name-part-type="subgenus" reg="Acanthogyrus">A.</tp:taxon-name-part>) <tp:taxon-name-part taxon-name-part-type="species" reg="kenyirensis">kenyirensis</tp:taxon-name-part></tp:taxon-name> and <tp:taxon-name><tp:taxon-name-part taxon-name-part-type="genus" reg="Acanthogyrus">A.</tp:taxon-name-part> (<tp:taxon-name-part taxon-name-part-type="subgenus" reg="Acanthogyrus">A.</tp:taxon-name-part>) <tp:taxon-name-part taxon-name-part-type="species" reg="tembatensis">tembatensis</tp:taxon-name-part></tp:taxon-name> are in one field with eight or nine rings; iii) <tp:taxon-name><tp:taxon-name-part taxon-name-part-type="genus" reg="Acanthogyrus">A.</tp:taxon-name-part> (<tp:taxon-name-part taxon-name-part-type="subgenus" reg="Acanthogyrus">A.</tp:taxon-name-part>) <tp:taxon-name-part taxon-name-part-type="species" reg="kenyirensis">kenyirensis</tp:taxon-name-part></tp:taxon-name>, <tp:taxon-name><tp:taxon-name-part taxon-name-part-type="genus" reg="Acanthogyrus">A.</tp:taxon-name-part> (<tp:taxon-name-part taxon-name-part-type="subgenus" reg="Acanthogyrus">A.</tp:taxon-name-part>) <tp:taxon-name-part taxon-name-part-type="species" reg="tembatensis">tembatensis</tp:taxon-name-part></tp:taxon-name>, and <tp:taxon-name><tp:taxon-name-part taxon-name-part-type="genus" reg="Acanthogyrus">A.</tp:taxon-name-part> (<tp:taxon-name-part taxon-name-part-type="subgenus" reg="Acanthogyrus">A.</tp:taxon-name-part>) <tp:taxon-name-part taxon-name-part-type="species" reg="terengganuensis">terengganuensis</tp:taxon-name-part></tp:taxon-name> have a unique collar ring on the neck and a muscular-like structure on both sides of proboscis attached to the ring whereas this structure absent in <tp:taxon-name><tp:taxon-name-part taxon-name-part-type="genus" reg="Acanthogyrus">A.</tp:taxon-name-part> (<tp:taxon-name-part taxon-name-part-type="subgenus" reg="Acanthosentis">A.</tp:taxon-name-part>) <tp:taxon-name-part taxon-name-part-type="species" reg="barbonymi">barbonymi</tp:taxon-name-part></tp:taxon-name> sp. nov.; iv) females of <tp:taxon-name><tp:taxon-name-part taxon-name-part-type="genus" reg="Acanthogyrus">A.</tp:taxon-name-part> (<tp:taxon-name-part taxon-name-part-type="subgenus" reg="Acanthosentis">A.</tp:taxon-name-part>) <tp:taxon-name-part taxon-name-part-type="species" reg="barbonymi">barbonymi</tp:taxon-name-part></tp:taxon-name> sp. nov. have a caudal process with tiny spines in one ring at its base whereas details of the caudal process in females of the three species from Malaysia were not mentioned. These morphological differences suggest that <tp:taxon-name><tp:taxon-name-part taxon-name-part-type="genus" reg="Acanthogyrus">A.</tp:taxon-name-part> (<tp:taxon-name-part taxon-name-part-type="subgenus" reg="Acanthosentis">A.</tp:taxon-name-part>) <tp:taxon-name-part taxon-name-part-type="species" reg="barbonymi">barbonymi</tp:taxon-name-part></tp:taxon-name> sp. nov. is not conspecific with <tp:taxon-name><tp:taxon-name-part taxon-name-part-type="genus" reg="Acanthogyrus">A.</tp:taxon-name-part> (<tp:taxon-name-part taxon-name-part-type="subgenus" reg="Acanthogyrus">A.</tp:taxon-name-part>) <tp:taxon-name-part taxon-name-part-type="species" reg="kenyirensis">kenyirensis</tp:taxon-name-part></tp:taxon-name>, <tp:taxon-name><tp:taxon-name-part taxon-name-part-type="genus" reg="Acanthogyrus">A.</tp:taxon-name-part> (<tp:taxon-name-part taxon-name-part-type="subgenus" reg="Acanthogyrus">A.</tp:taxon-name-part>) <tp:taxon-name-part taxon-name-part-type="species" reg="tembatensis">tembatensis</tp:taxon-name-part></tp:taxon-name>, nor <tp:taxon-name><tp:taxon-name-part taxon-name-part-type="genus" reg="Acanthogyrus">A.</tp:taxon-name-part> (<tp:taxon-name-part taxon-name-part-type="subgenus" reg="Acanthogyrus">A.</tp:taxon-name-part>) <tp:taxon-name-part taxon-name-part-type="species" reg="terengganuensis">terengganuensis</tp:taxon-name-part></tp:taxon-name>.</p><p><xref ref-type="bibr" rid="B36">Mohd-Agos et al. (2021)</xref> generated a sequence of ITS region from each of the three Malayan species (<ext-link xmlns:xlink="http://www.w3.org/1999/xlink" ext-link-type="gen" xlink:href="MK184204" xlink:type="simple">MK184204</ext-link>, <ext-link xmlns:xlink="http://www.w3.org/1999/xlink" ext-link-type="gen" xlink:href="MK184205" xlink:type="simple">MK184205</ext-link>, <ext-link xmlns:xlink="http://www.w3.org/1999/xlink" ext-link-type="gen" xlink:href="MK069588" xlink:type="simple">MK069588</ext-link>; 589–813 bp); a single <abbrev xmlns:xlink="http://www.w3.org/1999/xlink" xlink:title="mitochondrial cytochrome c oxidase I" id="ABBRID0EOMAG" xlink:type="simple">COI</abbrev> sequence of <tp:taxon-name><tp:taxon-name-part taxon-name-part-type="genus" reg="Acanthogyrus">A.</tp:taxon-name-part> (<tp:taxon-name-part taxon-name-part-type="subgenus" reg="Acanthogyrus">A.</tp:taxon-name-part>) <tp:taxon-name-part taxon-name-part-type="species" reg="kenyirensis">kenyirensis</tp:taxon-name-part></tp:taxon-name> (<ext-link xmlns:xlink="http://www.w3.org/1999/xlink" ext-link-type="gen" xlink:href="MN833316" xlink:type="simple">MN833316</ext-link>; 633 bp) was submitted to the GenBank by these authors, but this was not included in their work. <abbrev xmlns:xlink="http://www.w3.org/1999/xlink" xlink:title="mitochondrial cytochrome c oxidase I" id="ABBRID0EFNAG" xlink:type="simple">COI</abbrev> sequences of our hologenophore specimens were almost identical (99.0% pairwise similarity) with the unpublished sequence of <tp:taxon-name><tp:taxon-name-part taxon-name-part-type="genus" reg="Acanthogyrus">A.</tp:taxon-name-part> (<tp:taxon-name-part taxon-name-part-type="subgenus" reg="Acanthogyrus">A.</tp:taxon-name-part>) <tp:taxon-name-part taxon-name-part-type="species" reg="kenyirensis">kenyirensis</tp:taxon-name-part></tp:taxon-name>. The ITS marker could not be used for reliable phylogenetic analysis because we were unable to generate sequences of sufficient length. However, comparison of short (131 bp long) ITS sequences of our three hologenophores showed the highest pairwise similarity of <tp:taxon-name><tp:taxon-name-part taxon-name-part-type="genus" reg="Acanthogyrus">A.</tp:taxon-name-part> (<tp:taxon-name-part taxon-name-part-type="subgenus" reg="Acanthosentis">A.</tp:taxon-name-part>) <tp:taxon-name-part taxon-name-part-type="species" reg="barbonymi">barbonymi</tp:taxon-name-part></tp:taxon-name> sp. nov. with <tp:taxon-name><tp:taxon-name-part taxon-name-part-type="genus" reg="Acanthogyrus">A.</tp:taxon-name-part> (<tp:taxon-name-part taxon-name-part-type="subgenus" reg="Acanthogyrus">A.</tp:taxon-name-part>) <tp:taxon-name-part taxon-name-part-type="species" reg="terengganuensis">terengganuensis</tp:taxon-name-part></tp:taxon-name> (95.8%), followed by <tp:taxon-name><tp:taxon-name-part taxon-name-part-type="genus" reg="Acanthogyrus">A.</tp:taxon-name-part> (<tp:taxon-name-part taxon-name-part-type="subgenus" reg="Acanthogyrus">A.</tp:taxon-name-part>) <tp:taxon-name-part taxon-name-part-type="species" reg="kenyirensis">kenyirensis</tp:taxon-name-part></tp:taxon-name> (89.2%) and <tp:taxon-name><tp:taxon-name-part taxon-name-part-type="genus" reg="Acanthogyrus">A.</tp:taxon-name-part> (<tp:taxon-name-part taxon-name-part-type="subgenus" reg="Acanthogyrus">A.</tp:taxon-name-part>) <tp:taxon-name-part taxon-name-part-type="species" reg="tembatensis">tembatensis</tp:taxon-name-part></tp:taxon-name> (83.2%). Since the analyses of ITS and <abbrev xmlns:xlink="http://www.w3.org/1999/xlink" xlink:title="mitochondrial cytochrome c oxidase I" id="ABBRID0EPPAG" xlink:type="simple">COI</abbrev> markers provided inconsistent results, this could indicate misidentification of the specimens from Malaysia used for genotyping.</p></tp:treatment-sec><ref-list><ref id="B2"><mixed-citation xmlns:xlink="http://www.w3.org/1999/xlink" xlink:type="simple"><person-group><name name-style="western"><surname>Amin</surname><given-names>OM</given-names></name></person-group> (<year>2005</year>) <article-title>Occurrence of the subgenus <tp:taxon-name><tp:taxon-name-part taxon-name-part-type="genus"/><tp:taxon-name-part taxon-name-part-type="subgenus">Acanthosentis</tp:taxon-name-part></tp:taxon-name> Verma &amp; Datta, 1929 (<tp:taxon-name><tp:taxon-name-part taxon-name-part-type="phylum">Acanthocephala</tp:taxon-name-part></tp:taxon-name>; <tp:taxon-name><tp:taxon-name-part taxon-name-part-type="family">Quadrigyridae</tp:taxon-name-part></tp:taxon-name>) in Japan, with the description of <tp:taxon-name><tp:taxon-name-part taxon-name-part-type="genus">Acanthogyrus</tp:taxon-name-part> (<tp:taxon-name-part taxon-name-part-type="subgenus">Acanthosentis</tp:taxon-name-part>) <tp:taxon-name-part taxon-name-part-type="species">alternatspinus</tp:taxon-name-part></tp:taxon-name> sp. n. and <tp:taxon-name><tp:taxon-name-part taxon-name-part-type="genus">A.</tp:taxon-name-part> (<tp:taxon-name-part taxon-name-part-type="subgenus">A.</tp:taxon-name-part>) <tp:taxon-name-part taxon-name-part-type="species">parareceptaclis</tp:taxon-name-part></tp:taxon-name> sp. n. from Lake Biwa drainage fishes and a key to species of the subgenus.</article-title><source>Systematic Parasitology</source><volume>60</volume>: <fpage>125</fpage>–<lpage>137</lpage>. <ext-link xlink:href="10.1007/s11230-004-1386-5" ext-link-type="doi" xlink:type="simple">https://doi.org/10.1007/s11230-004-1386-5</ext-link></mixed-citation></ref><ref id="B3"><mixed-citation xmlns:xlink="http://www.w3.org/1999/xlink" xlink:type="simple"><person-group><name name-style="western"><surname>Amin</surname><given-names>OM</given-names></name></person-group> (<year>2013</year>) <article-title>Classification of the <tp:taxon-name><tp:taxon-name-part taxon-name-part-type="phylum">Acanthocephala</tp:taxon-name-part></tp:taxon-name>.</article-title><source>Folia Parasitologica</source><volume>60</volume>(<issue>4</issue>): <fpage>273</fpage>–<lpage>305</lpage>. <ext-link xlink:href="10.14411/fp.2013.031" ext-link-type="doi" xlink:type="simple">https://doi.org/10.14411/fp.2013.031</ext-link></mixed-citation></ref><ref id="B37"><mixed-citation xmlns:xlink="http://www.w3.org/1999/xlink" xlink:type="simple"><person-group><name name-style="western"><surname>Naidu</surname><given-names>KV</given-names></name></person-group> (<year>2012</year>) <source>Fauna of India and adjacent countries. <tp:taxon-name><tp:taxon-name-part taxon-name-part-type="phylum">Acanthocephala</tp:taxon-name-part></tp:taxon-name>.</source><publisher-name>Zoological Survey of India</publisher-name>, <publisher-loc>Kolkata</publisher-loc>, <size units="page">665 pp</size>.</mixed-citation></ref><ref id="B47"><mixed-citation xmlns:xlink="http://www.w3.org/1999/xlink" xlink:type="simple"><person-group><name name-style="western"><surname>Saxena</surname><given-names>AM</given-names></name><name name-style="western"><surname>Gupta</surname><given-names>R</given-names></name><name name-style="western"><surname>Johri</surname><given-names>S</given-names></name><name name-style="western"><surname>Ramakant</surname></name></person-group> (<year>2013</year>) <article-title>On two new species of acanthocephalan genus <italic><tp:taxon-name><tp:taxon-name-part taxon-name-part-type="genus">Acanthosentis</tp:taxon-name-part></tp:taxon-name></italic> Verma &amp; Dutta, 1929 (family: <tp:taxon-name><tp:taxon-name-part taxon-name-part-type="family">Quadrigyridae</tp:taxon-name-part></tp:taxon-name>) from the freshwater fish <italic><tp:taxon-name><tp:taxon-name-part taxon-name-part-type="genus">Channa</tp:taxon-name-part><tp:taxon-name-part taxon-name-part-type="species">punctatus</tp:taxon-name-part></tp:taxon-name></italic> (Bloch) of river Gomti at Lucknow, India.</article-title><source>Indian Journal of Helminthology</source><volume>32</volume>: <fpage>48</fpage>–<lpage>59</lpage>.</mixed-citation></ref><ref id="B7"><mixed-citation xmlns:xlink="http://www.w3.org/1999/xlink" xlink:type="simple"><person-group><name name-style="western"><surname>Amin</surname><given-names>OM</given-names></name><name name-style="western"><surname>Heckmann</surname><given-names>RA</given-names></name><name name-style="western"><surname>Zargar</surname><given-names>UR</given-names></name></person-group> (<year>2017</year>) <article-title>Description of a new quadrigyrid acanthocephalans from Kashmir, with notes on metal analysis and histopathology, and a key to species of the subgenus <tp:taxon-name><tp:taxon-name-part taxon-name-part-type="genus"/><tp:taxon-name-part taxon-name-part-type="subgenus">Acanthosentis</tp:taxon-name-part></tp:taxon-name> from the Indian subcontinent.</article-title><source>Journal of Parasitology</source><volume>103</volume>(<issue>5</issue>): <fpage>458</fpage>–<lpage>470</lpage>. <ext-link xlink:href="10.1645/17-27" ext-link-type="doi" xlink:type="simple">https://doi.org/10.1645/17-27</ext-link></mixed-citation></ref><ref id="B36"><mixed-citation xmlns:xlink="http://www.w3.org/1999/xlink" xlink:type="simple"><person-group><name name-style="western"><surname>Mohd-Agos</surname><given-names>S</given-names></name><name name-style="western"><surname>Mohd-Husin</surname><given-names>N</given-names></name><name name-style="western"><surname>Zakariah</surname><given-names>MI</given-names></name><name name-style="western"><surname>Yusoff</surname><given-names>NAH</given-names></name><name name-style="western"><surname>Wahab</surname><given-names>W</given-names></name><name name-style="western"><surname>Jones</surname><given-names>JB</given-names></name><name name-style="western"><surname>Hassan</surname><given-names>M</given-names></name></person-group> (<year>2021</year>) <article-title>Three new species of <tp:taxon-name><tp:taxon-name-part taxon-name-part-type="phylum">Acanthocephala</tp:taxon-name-part></tp:taxon-name> from <tp:taxon-name><tp:taxon-name-part taxon-name-part-type="genus">Acanthogyrus</tp:taxon-name-part> (<tp:taxon-name-part taxon-name-part-type="subgenus">Acanthosentis</tp:taxon-name-part>)</tp:taxon-name> (<tp:taxon-name><tp:taxon-name-part taxon-name-part-type="phylum">Acanthocephala</tp:taxon-name-part></tp:taxon-name>: <tp:taxon-name><tp:taxon-name-part taxon-name-part-type="family">Quadrigyridae</tp:taxon-name-part></tp:taxon-name>) from tinfoil barb fish, <italic><tp:taxon-name><tp:taxon-name-part taxon-name-part-type="genus">Barbonymus</tp:taxon-name-part><tp:taxon-name-part taxon-name-part-type="species">schwanenfeldii</tp:taxon-name-part></tp:taxon-name></italic> in Lake Kenyir, Terengganu, Malaysia.</article-title><source>Tropical Biomedicine</source><volume>38</volume>(<issue>3</issue>): <fpage>387</fpage>–<lpage>395</lpage>. <ext-link xlink:href="10.47665/tb.38.3.064" ext-link-type="doi" xlink:type="simple">https://doi.org/10.47665/tb.38.3.064</ext-link></mixed-citation></ref><ref id="B46"><mixed-citation xmlns:xlink="http://www.w3.org/1999/xlink" xlink:type="simple"><person-group><name name-style="western"><surname>Rana</surname><given-names>K</given-names></name><name name-style="western"><surname>Kaur</surname><given-names>H</given-names></name></person-group> (<year>2023</year>) Morpho-molecular characterisation of two new and two previously reported species of <italic><tp:taxon-name><tp:taxon-name-part taxon-name-part-type="genus">Acanthogyrus</tp:taxon-name-part></tp:taxon-name></italic> (<tp:taxon-name><tp:taxon-name-part taxon-name-part-type="genus">Acanthogyrus</tp:taxon-name-part></tp:taxon-name>: Quadrigrade) from freshwater fishes in India. Journal of Helminthology 97: e103. <ext-link xlink:href="10.1017/S0022149X23000846" ext-link-type="doi" xlink:type="simple">https://doi.org/10.1017/S0022149X23000846</ext-link></mixed-citation></ref><ref id="B53"><mixed-citation xmlns:xlink="http://www.w3.org/1999/xlink" xlink:type="simple"><person-group><name name-style="western"><surname>Wang</surname><given-names>PQ</given-names></name></person-group> (<year>1966</year>) <article-title>Notes on the <tp:taxon-name><tp:taxon-name-part taxon-name-part-type="phylum">Acanthocephala</tp:taxon-name-part></tp:taxon-name> of Fukien.</article-title><source>Acta Zootaxonomica Sinica,</source><volume>3</volume>: <fpage>1</fpage>–<lpage>18</lpage>. [In Chinese]</mixed-citation></ref><ref id="B16"><mixed-citation xmlns:xlink="http://www.w3.org/1999/xlink" xlink:type="simple"><person-group><name name-style="western"><surname>Farooqi</surname><given-names>HU</given-names></name><name name-style="western"><surname>Sirikanchana</surname><given-names>P</given-names></name></person-group> (<year>1987</year>) <article-title>Some acanthocephalan parasites of fishes in Thailand.</article-title><source>Thai Journal of Agricultural Sciences</source><volume>20</volume>: <fpage>97</fpage>–<lpage>109</lpage>.</mixed-citation></ref></ref-list></tp:taxon-treatment>
