# Supplementary material for: ﻿Acanthocephalans from freshwater fishes in northeast Thailand with the description of a new species of the subgenus Acanthosentis Verma & Dutta, 1929 (Acanthocephala, Quadrigyridae)
Source: Zookeys. 2025 Apr 3;1233:325–48. doi: 10.3897/zookeys.1233.136533 (PMC11986430; doi:10.3897/zookeys.1233.136533)
Supplement: XML Treatment for Pallisentis rexus [file zookeys.1233.136533-treatment2.xml]

<!DOCTYPE tp:taxon-treatment
  PUBLIC "-//TaxonX//DTD Taxonomic Treatment Publishing DTD v0 20100105//EN" "tax-treatment-NSO.dtd">
<tp:taxon-treatment xmlns:tp="http://www.plazi.org/taxpub"><tp:treatment-meta><kwd-group><label>Taxon classification</label><kwd>
                <named-content content-type="kingdom">Animalia</named-content>
              </kwd><kwd>
                <named-content content-type="order">Gyracanthocephala</named-content>
              </kwd><kwd>
                <named-content content-type="family">Quadrigyridae</named-content>
              </kwd></kwd-group><mixed-citation publication-type="journal"><person-group><name><surname>Lisitsyna</surname><given-names>Olga</given-names></name><name><surname>Oros</surname><given-names>Mikuláš</given-names></name><name><surname>Ribas</surname><given-names>Alexis</given-names></name><name><surname>Poonlaphdecha</surname><given-names>Srisupaph</given-names></name><name><surname>Barčák</surname><given-names>Daniel</given-names></name></person-group><article-title>﻿Acanthocephalans from freshwater fishes in northeast Thailand with the description of a new species of the subgenus <italic><tp:taxon-name><tp:taxon-name-part taxon-name-part-type="genus" reg="Acanthogyrus"/><tp:taxon-name-part taxon-name-part-type="subgenus" reg="Acanthosentis">Acanthosentis</tp:taxon-name-part></tp:taxon-name></italic> Verma &amp; Dutta, 1929 (<tp:taxon-name><tp:taxon-name-part taxon-name-part-type="phylum">Acanthocephala</tp:taxon-name-part></tp:taxon-name>, <tp:taxon-name><tp:taxon-name-part taxon-name-part-type="family">Quadrigyridae</tp:taxon-name-part></tp:taxon-name>)</article-title><source>Zookeys</source><day>03</day><month>04</month><year>2025</year><volume>1233</volume><fpage>325</fpage><lpage>348</lpage><pub-id pub-id-type="doi">10.3897/zookeys.1233.136533</pub-id></mixed-citation></tp:treatment-meta><tp:nomenclature><label>﻿</label><tp:taxon-name>
              <object-id xmlns:xlink="http://www.w3.org/1999/xlink" content-type="arpha" xlink:type="simple">36639A52-0992-5E77-8B45-9CFAB236FCE1</object-id>
              <tp:taxon-name-part taxon-name-part-type="genus" reg="Pallisentis">Pallisentis</tp:taxon-name-part>
              <tp:taxon-name-part taxon-name-part-type="species" reg="rexus">rexus</tp:taxon-name-part>
            </tp:taxon-name><tp:taxon-authority>Wongkham &amp; Whitfield, 1999</tp:taxon-authority><xref ref-type="fig" rid="F4">Figs 4</xref><xref ref-type="fig" rid="F5">, 5</xref></tp:nomenclature><tp:treatment-sec sec-type="host" id="SECID0EARAG"><title>Host.</title><p>Striped snakehead <italic><tp:taxon-name><tp:taxon-name-part taxon-name-part-type="genus" reg="Channa">Channa</tp:taxon-name-part><tp:taxon-name-part taxon-name-part-type="species" reg="striata">striata</tp:taxon-name-part></tp:taxon-name></italic> (Bloch) (<tp:taxon-name><tp:taxon-name-part taxon-name-part-type="order">Anabantiformes</tp:taxon-name-part></tp:taxon-name>, <tp:taxon-name><tp:taxon-name-part taxon-name-part-type="family">Channidae</tp:taxon-name-part></tp:taxon-name>).</p></tp:treatment-sec><tp:treatment-sec sec-type="Locality" id="SECID0E2RAG"><title>Locality.</title><p>Nong Samrong Lake, Nong Samrong Town, Udon Thani province, Thailand (<named-content xmlns:xlink="http://www.w3.org/1999/xlink" content-type="dwc:verbatimCoordinates" xlink:type="simple"><named-content content-type="geo-json" specific-use="{&#34;type&#34;:&#34;Point&#34;,&#34;coordinates&#34;:[102.763183,17.451083]}" id="NCID0EESAG" xlink:type="simple">17°27.065'N, 102°45.791'E</named-content></named-content>) and a fish farm in Kong Nang village, Tha Bo Town, Nong Khai province, Thailand (<named-content xmlns:xlink="http://www.w3.org/1999/xlink" content-type="dwc:verbatimCoordinates" xlink:type="simple"><named-content content-type="geo-json" specific-use="{&#34;type&#34;:&#34;Point&#34;,&#34;coordinates&#34;:[102.586850,17.903167]}" id="NCID0EMSAG" xlink:type="simple">17°54.190'N, 102°35.211'E</named-content></named-content>).</p></tp:treatment-sec><tp:treatment-sec sec-type="Site of infection" id="SECID0ERSAG"><title>Site of infection.</title><p>Intestine.</p></tp:treatment-sec><tp:treatment-sec sec-type="Infection rates" id="SECID0EWSAG"><title>Infection rates.</title><p>Prevalence 84.9%, intensity 1–35.</p></tp:treatment-sec><tp:treatment-sec sec-type="Molecular data" id="SECID0E2SAG"><title>Molecular data.</title><p>The nuclear18S rRNA (1,735 bp), 28S rRNA (1,085 bp), ITS (774 bp) and the mitochondrial <abbrev xmlns:xlink="http://www.w3.org/1999/xlink" xlink:title="mitochondrial cytochrome c oxidase I" id="ABBRID0EBTAG" xlink:type="simple">COI</abbrev> (623 bp) genes sequences of <italic><tp:taxon-name><tp:taxon-name-part taxon-name-part-type="genus" reg="Pallisentis">Pallisentis</tp:taxon-name-part><tp:taxon-name-part taxon-name-part-type="species" reg="rexus">rexus</tp:taxon-name-part></tp:taxon-name></italic> were deposited in the GenBank database (Acc. nos. <ext-link xmlns:xlink="http://www.w3.org/1999/xlink" ext-link-type="gen" xlink:href="PQ636379" xlink:type="simple">PQ636379</ext-link>–<ext-link xmlns:xlink="http://www.w3.org/1999/xlink" ext-link-type="gen" xlink:href="PQ636381" xlink:type="simple">PQ636381</ext-link>, <ext-link xmlns:xlink="http://www.w3.org/1999/xlink" ext-link-type="gen" xlink:href="PQ636386" xlink:type="simple">PQ636386</ext-link>–<ext-link xmlns:xlink="http://www.w3.org/1999/xlink" ext-link-type="gen" xlink:href="PQ636388" xlink:type="simple">PQ636388</ext-link>, <ext-link xmlns:xlink="http://www.w3.org/1999/xlink" ext-link-type="gen" xlink:href="PQ636390" xlink:type="simple">PQ636390</ext-link>, <ext-link xmlns:xlink="http://www.w3.org/1999/xlink" ext-link-type="gen" xlink:href="PQ636391" xlink:type="simple">PQ636391</ext-link>, <ext-link xmlns:xlink="http://www.w3.org/1999/xlink" ext-link-type="gen" xlink:href="PQ631042" xlink:type="simple">PQ631042</ext-link>–<ext-link xmlns:xlink="http://www.w3.org/1999/xlink" ext-link-type="gen" xlink:href="PQ631044" xlink:type="simple">PQ631044</ext-link>).</p></tp:treatment-sec><tp:treatment-sec sec-type="Morphology" id="SECID0EYUAG"><title>Morphology</title><p>(based on 5 males, 7 females). Medium-sized, white acanthocephalans. Anterior part of trunk with two fields of spines in rings (Figs <xref ref-type="fig" rid="F4">4A</xref>, <xref ref-type="fig" rid="F5">5A</xref>). Distance between anterior and posterior fields 105–151. Proboscis length less than its width (Fig. <xref ref-type="fig" rid="F4">4A</xref>). Proboscis with four rows of hooks, 12 hooks in each row. Hooks size decreases from apical to basal row. Proboscis receptacle with single-layer muscular wall, with cephalic ganglion in middle part. Neck conical. Lemnisci longer than proboscis receptacle. Gonopore terminal in both sexes.</p><fig id="F4" position="float" orientation="portrait"><object-id xmlns:xlink="http://www.w3.org/1999/xlink" content-type="doi" xlink:type="simple">10.3897/zookeys.1233.136533.figure4</object-id><object-id xmlns:xlink="http://www.w3.org/1999/xlink" content-type="arpha" xlink:type="simple">25B81882-3E05-536F-807E-5BC6903F805B</object-id><label>Figure 4.</label><caption><p>Light microscope photographs of <italic><tp:taxon-name><tp:taxon-name-part taxon-name-part-type="genus" reg="Pallisentis">Pallisentis</tp:taxon-name-part><tp:taxon-name-part taxon-name-part-type="species" reg="rexus">rexus</tp:taxon-name-part></tp:taxon-name></italic> Wongkham &amp; Whitfield, 1999 ex <italic><tp:taxon-name><tp:taxon-name-part taxon-name-part-type="genus" reg="Channa">Channa</tp:taxon-name-part><tp:taxon-name-part taxon-name-part-type="species" reg="striata">striata</tp:taxon-name-part></tp:taxon-name></italic> (Bloch) from Thailand <bold>A</bold> anterior part of female <bold>B</bold> posterior part of male <bold>C</bold> tegumental spines of anterior field <bold>D</bold> tegumental spines of posterior field <bold>E</bold> eggs. Scale bars: 300 µm (<bold>A, B</bold>); 50 µm (<bold>C–E</bold>).</p></caption><graphic xmlns:xlink="http://www.w3.org/1999/xlink" xlink:href="zookeys-1233-325_article-136533__-g004.jpg" position="float" orientation="portrait" xlink:type="simple" id="oo_1298966.jpg"><uri content-type="original_file" xlink:type="simple">https://binary.pensoft.net/fig/1298966</uri></graphic></fig><fig id="F5" position="float" orientation="portrait"><object-id xmlns:xlink="http://www.w3.org/1999/xlink" content-type="doi" xlink:type="simple">10.3897/zookeys.1233.136533.figure5</object-id><object-id xmlns:xlink="http://www.w3.org/1999/xlink" content-type="arpha" xlink:type="simple">6E5405E7-ABE9-550E-987C-6F0BC46A6F5D</object-id><label>Figure 5.</label><caption><p>Scanning electron micrographs of <italic><tp:taxon-name><tp:taxon-name-part taxon-name-part-type="genus" reg="Pallisentis">Pallisentis</tp:taxon-name-part><tp:taxon-name-part taxon-name-part-type="species" reg="rexus">rexus</tp:taxon-name-part></tp:taxon-name></italic> Wongkham &amp; Whitfield, 1999 ex <italic><tp:taxon-name><tp:taxon-name-part taxon-name-part-type="genus" reg="Channa">Channa</tp:taxon-name-part><tp:taxon-name-part taxon-name-part-type="species" reg="striata">striata</tp:taxon-name-part></tp:taxon-name></italic> (Bloch) from Thailand <bold>A</bold> anterior part of male <bold>B, C</bold> two views on proboscis of male. Scale bars: 100 µm (<bold>A</bold>); 50 µm (<bold>B, C</bold>).</p></caption><graphic xmlns:xlink="http://www.w3.org/1999/xlink" xlink:href="zookeys-1233-325_article-136533__-g005.jpg" position="float" orientation="portrait" xlink:type="simple" id="oo_1298967.jpg"><uri content-type="original_file" xlink:type="simple">https://binary.pensoft.net/fig/1298967</uri></graphic></fig><p><bold>Male.</bold> Trunk 4.03–7.3 mm long, 389–446 wide. Tegumental spines of anterior field with 14 rings, 14–18 spines in each. Length of spines 27–31 (Fig. <xref ref-type="fig" rid="F4">4C</xref>). Somatic spines of posterior field in 20–32 rings, anterior rings complete, ten spines in each, posterior rings incomplete, 2–4 in each. Length of spines 27–38 (Fig. <xref ref-type="fig" rid="F4">4D</xref>). Proboscis 164–214 × 253–289 (Figs <xref ref-type="fig" rid="F4">4A</xref>, <xref ref-type="fig" rid="F5">5B</xref>). Length of hook blades of anterior row 69–81, second 59–69, third 38–42, basal 25–33. Length of hook roots of anterior row 47–58, second 39–44, third 30–49, basal 19–25. Proboscis receptacle 419–594 × 98–160. Neck 164–186 long. Lemnisci 921–1,359 × 70–98. Organs of reproductive systems in posterior half of trunk (Fig. <xref ref-type="fig" rid="F4">4B</xref>). Testes I 575–695 × 172–200, II 636–654 × 125–198. Single cement gland 1,079 × 115–183, cement reservoir 121–432 × 153–200. Saefftigen’s pouch club-shaped, 307–478 × 115–125.</p><p><bold>Female.</bold> Trunk 10.00–12.55 mm long, 264–405 wide. Tegumental spines of anterior field with 12–15 rings, anterior rings complete, 14–20 spines in each, posterior rings incomplete dorsally, 6–14 in each. Length of spines 25–34. Somatic spines of posterior field with 40–47 rings, ten spines in anterior rings, 3–11 in posterior rings. Length of spines 39–48. Proboscis 110–216 × 206–319. Length of hook blades of anterior row 74–85, second 63–74, third 45–52, basal 31–39. Length of hook roots of anterior row 48–67, second 43–65, third 35–46, basal 27–29. Proboscis receptacle 520–760 × 105–166. Neck 184–275 long. Lemnisci 1,094–1,115 × 55–72. Reproductive tract 398–531. Egg fusiform, elongate, no polar prolongation of fertilization membrane, 92–102 × 42–53 (Fig. <xref ref-type="fig" rid="F4">4E</xref>).</p></tp:treatment-sec><tp:treatment-sec sec-type="remarks" id="SECID0EGZAG"><title>Remarks.</title><p><italic><tp:taxon-name><tp:taxon-name-part taxon-name-part-type="genus" reg="Pallisentis">Pallisentis</tp:taxon-name-part><tp:taxon-name-part taxon-name-part-type="species" reg="rexus">rexus</tp:taxon-name-part></tp:taxon-name></italic> (<tp:taxon-name><tp:taxon-name-part taxon-name-part-type="class">Eoacanthocephala</tp:taxon-name-part></tp:taxon-name>, <tp:taxon-name><tp:taxon-name-part taxon-name-part-type="family">Quadrigyridae</tp:taxon-name-part></tp:taxon-name>) was described from the striped snakehead <italic><tp:taxon-name><tp:taxon-name-part taxon-name-part-type="genus" reg="Channa">Channa</tp:taxon-name-part><tp:taxon-name-part taxon-name-part-type="species" reg="striata">striata</tp:taxon-name-part></tp:taxon-name></italic> (Bloch) in the Chiang Mai Basin in Thailand (Wongkham; Whitfield, 1999). Later, immature specimens of this species were found in the Asian swamp eel, <italic><tp:taxon-name><tp:taxon-name-part taxon-name-part-type="genus" reg="Monopterus">Monopterus</tp:taxon-name-part><tp:taxon-name-part taxon-name-part-type="species" reg="albus">albus</tp:taxon-name-part></tp:taxon-name></italic> (Zieuw) from Bangkok, Thailand (Amin; Taraschewski 2003). Adult <italic><tp:taxon-name><tp:taxon-name-part taxon-name-part-type="genus" reg="Pallisentis">P.</tp:taxon-name-part><tp:taxon-name-part taxon-name-part-type="species" reg="rexus">rexus</tp:taxon-name-part></tp:taxon-name></italic> were also found in <italic><tp:taxon-name><tp:taxon-name-part taxon-name-part-type="genus" reg="Channa">Channa</tp:taxon-name-part></tp:taxon-name></italic> sр. from a river in northern Taiwan (<xref ref-type="bibr" rid="B31">Lisitsyna et al. 2023</xref>).</p></tp:treatment-sec><ref-list><ref id="B31"><mixed-citation xmlns:xlink="http://www.w3.org/1999/xlink" xlink:type="simple"><person-group><name name-style="western"><surname>Lisitsyna</surname><given-names>O</given-names></name><name name-style="western"><surname>Barčák</surname><given-names>D</given-names></name><name name-style="western"><surname>Orosová</surname><given-names>M</given-names></name><name name-style="western"><surname>Chia-Kwung</surname><given-names>Fan</given-names></name><name name-style="western"><surname>Oros</surname><given-names>M</given-names></name></person-group> (<year>2023</year>) Acanthocephalans of marine and freshwater fishes from Taiwan with description of a new species. Folia Parasitologica 70: 021. <ext-link xlink:href="10.14411/fp.2023.021" ext-link-type="doi" xlink:type="simple">https://doi.org/10.14411/fp.2023.021</ext-link></mixed-citation></ref></ref-list></tp:taxon-treatment>
