# Supplementary material for: ﻿Acanthocephalans from freshwater fishes in northeast Thailand with the description of a new species of the subgenus Acanthosentis Verma & Dutta, 1929 (Acanthocephala, Quadrigyridae)
Source: Zookeys. 2025 Apr 3;1233:325–48. doi: 10.3897/zookeys.1233.136533 (PMC11986430; doi:10.3897/zookeys.1233.136533)
Supplement: XML Treatment for Raosentis [file zookeys.1233.136533-treatment3.xml]

<!DOCTYPE tp:taxon-treatment
  PUBLIC "-//TaxonX//DTD Taxonomic Treatment Publishing DTD v0 20100105//EN" "tax-treatment-NSO.dtd">
<tp:taxon-treatment xmlns:tp="http://www.plazi.org/taxpub"><tp:treatment-meta><kwd-group><label>Taxon classification</label><kwd>
                <named-content content-type="kingdom">Animalia</named-content>
              </kwd><kwd>
                <named-content content-type="order">Gyracanthocephala</named-content>
              </kwd><kwd>
                <named-content content-type="family">Quadrigyridae</named-content>
              </kwd></kwd-group><mixed-citation publication-type="journal"><person-group><name><surname>Lisitsyna</surname><given-names>Olga</given-names></name><name><surname>Oros</surname><given-names>Mikuláš</given-names></name><name><surname>Ribas</surname><given-names>Alexis</given-names></name><name><surname>Poonlaphdecha</surname><given-names>Srisupaph</given-names></name><name><surname>Barčák</surname><given-names>Daniel</given-names></name></person-group><article-title>﻿Acanthocephalans from freshwater fishes in northeast Thailand with the description of a new species of the subgenus <italic><tp:taxon-name><tp:taxon-name-part taxon-name-part-type="genus" reg="Acanthogyrus"/><tp:taxon-name-part taxon-name-part-type="subgenus" reg="Acanthosentis">Acanthosentis</tp:taxon-name-part></tp:taxon-name></italic> Verma &amp; Dutta, 1929 (<tp:taxon-name><tp:taxon-name-part taxon-name-part-type="phylum">Acanthocephala</tp:taxon-name-part></tp:taxon-name>, <tp:taxon-name><tp:taxon-name-part taxon-name-part-type="family">Quadrigyridae</tp:taxon-name-part></tp:taxon-name>)</article-title><source>Zookeys</source><day>03</day><month>04</month><year>2025</year><volume>1233</volume><fpage>325</fpage><lpage>348</lpage><pub-id pub-id-type="doi">10.3897/zookeys.1233.136533</pub-id></mixed-citation></tp:treatment-meta><tp:nomenclature><label>﻿</label><tp:taxon-name>
              <object-id xmlns:xlink="http://www.w3.org/1999/xlink" content-type="arpha" xlink:type="simple">F5E8B903-AA0C-509F-A7C6-19D2F7E38461</object-id>
              <tp:taxon-name-part taxon-name-part-type="genus" reg="Raosentis">Raosentis</tp:taxon-name-part>
            </tp:taxon-name><tp:taxon-authority>sp.</tp:taxon-authority><xref ref-type="fig" rid="F6">Figs 6</xref><xref ref-type="fig" rid="F7">, 7A</xref></tp:nomenclature><tp:treatment-sec sec-type="host" id="SECID0EW3AG"><title>Host.</title><p><italic><tp:taxon-name><tp:taxon-name-part taxon-name-part-type="genus" reg="Mystus">Mystus</tp:taxon-name-part><tp:taxon-name-part taxon-name-part-type="species" reg="mysticetus">mysticetus</tp:taxon-name-part></tp:taxon-name></italic> Roberts (<tp:taxon-name><tp:taxon-name-part taxon-name-part-type="order">Siluriformes</tp:taxon-name-part></tp:taxon-name>, <tp:taxon-name><tp:taxon-name-part taxon-name-part-type="family">Bagridae</tp:taxon-name-part></tp:taxon-name>).</p></tp:treatment-sec><tp:treatment-sec sec-type="Locality" id="SECID0ER4AG"><title>Locality.</title><p>Flood area of the Dan canal near Daeng Ban Non Du village, Udon Thani Province, Thailand (<named-content xmlns:xlink="http://www.w3.org/1999/xlink" content-type="dwc:verbatimCoordinates" xlink:type="simple"><named-content content-type="geo-json" specific-use="{&#34;type&#34;:&#34;Point&#34;,&#34;coordinates&#34;:[103.063850,17.548183]}" id="NCID0E14AG" xlink:type="simple">17°32.891'N, 103°03.831'E</named-content></named-content>).</p></tp:treatment-sec><tp:treatment-sec sec-type="Site of infection" id="SECID0E64AG"><title>Site of infection.</title><p>Intestine.</p></tp:treatment-sec><tp:treatment-sec sec-type="Infection rates" id="SECID0EE5AG"><title>Infection rates.</title><p>Prevalence 12.5% (1/8), intensity 1.</p></tp:treatment-sec><tp:treatment-sec sec-type="Morphology" id="SECID0EJ5AG"><title>Morphology</title><p>(based on one male with sperm). <tp:taxon-name><tp:taxon-name-part taxon-name-part-type="family">Quadrigyridae</tp:taxon-name-part></tp:taxon-name> with characters of genus <italic><tp:taxon-name><tp:taxon-name-part taxon-name-part-type="genus" reg="Raosentis">Raosentis</tp:taxon-name-part></tp:taxon-name></italic>: i) proboscis with four rows of hooks with an unequal number of hooks in anterior and posterior rows; ii) a large area without hooks between second and third rows of proboscis hooks.</p><p><bold>Male.</bold> Small acanthocephalan, white, fusiform, 4.11 mm long, 471 maximum width in anterior quarter of body (Fig. <xref ref-type="fig" rid="F6">6B</xref>). Anterior part of body with in 28 rings of small tegumental spines, 50–54 spines in each ring. Field of spines 1.16 mm long beyond level of posterior edges of lemniscus, do not reach level of anterior margin of anterior testis. Distance between anterior ring of spines and next rings 77. Distance between 2<sup>nd</sup> and 17<sup>th</sup> rings of spines 18–22, distance between rings of spines increases posteriorly to 55–61. Proboscis 186 × 206, with 27 hooks in 4 rows, 6 or 7 spines in each row (Fig. <xref ref-type="fig" rid="F6">6A, C</xref>). Hooks of anterior row located irregularly, three slightly anteriorly, three slightly posteriorly. Hooks of two anterior rows large, with simple roots directed posteriorly (Fig. <xref ref-type="fig" rid="F4">4A, C</xref>). Their blades and roots 2–3 × larger than blades and roots of two posterior rows. Hooks of third and basal rows separated from hooks of the two anterior rows by 35, their roots also simple and directed posteriorly. Hooks blades of anterior row 91, second 78–92, third 20–29, basal 17–21. Hook roots of anterior row 46, second 50–52, third 21–23, basal 17–20. The neck is pronounced, 74 long, width in anterior part 87, in posterior part 135. Proboscis receptacle 524 × 129, with single-layer muscular wall, with cephalic ganglion 79 × 47 at bottom. Lemnisci 796 × 67, extend beyond proboscis receptacle, not reaching level of anterior edge of anterior testis. Organs of reproductive system 2.45 mm long, occupying 60% of body length, in its posterior part. Testes oval, tandem, anterior larger than posterior. Anterior testis 423 × 216, posterior 401 × 208. Cement gland elongated, 443 × 167, adjacent to posterior edge of posterior testis. Pear-shaped cement reservoir under cement gland, 190 × 72, branching posteгiorly into two vas deferens. Saefftigen’s pouch absent. Bursa in invaginated state 685 long. Gonopore terminal.</p><fig id="F6" position="float" orientation="portrait"><object-id xmlns:xlink="http://www.w3.org/1999/xlink" content-type="doi" xlink:type="simple">10.3897/zookeys.1233.136533.figure6</object-id><object-id xmlns:xlink="http://www.w3.org/1999/xlink" content-type="arpha" xlink:type="simple">55BAB8F9-F030-58BF-84A6-5455B1B2DA6F</object-id><label>Figure 6.</label><caption><p>Line drawing of <italic><tp:taxon-name><tp:taxon-name-part taxon-name-part-type="genus" reg="Raosentis">Raosentis</tp:taxon-name-part></tp:taxon-name></italic> sp. ex <italic><tp:taxon-name><tp:taxon-name-part taxon-name-part-type="genus" reg="Mystus">Mystus</tp:taxon-name-part><tp:taxon-name-part taxon-name-part-type="species" reg="mysticetus">mysticetus</tp:taxon-name-part></tp:taxon-name></italic> Roberts from Thailand <bold>A</bold> anterior part of male <bold>B</bold> total view of male <bold>C</bold> hooks of proboscis. Scale bars: 100 µm (<bold>A</bold>); 500 µm (<bold>B</bold>); 50 µm (<bold>C</bold>).</p></caption><graphic xmlns:xlink="http://www.w3.org/1999/xlink" xlink:href="zookeys-1233-325_article-136533__-g006.jpg" position="float" orientation="portrait" xlink:type="simple" id="oo_1298968.jpg"><uri content-type="original_file" xlink:type="simple">https://binary.pensoft.net/fig/1298968</uri></graphic></fig></tp:treatment-sec><tp:treatment-sec sec-type="remarks" id="SECID0E1ABG"><title>Remarks.</title><p>To date, all seven species of the genus <italic><tp:taxon-name><tp:taxon-name-part taxon-name-part-type="genus" reg="Raosentis">Raosentis</tp:taxon-name-part></tp:taxon-name></italic> Datta, 1947 have been described from freshwater fishes in India (<xref ref-type="bibr" rid="B37">Naidu 2012</xref>). <italic><tp:taxon-name><tp:taxon-name-part taxon-name-part-type="genus" reg="Raosentis">Raosentis</tp:taxon-name-part></tp:taxon-name></italic> sp. from Thailand differs from all other species of the genus by a slender elongated body more than 4 mm in length in the male (the body length of the male of other species of the genus does not exceed 3.3 mm) (<xref ref-type="bibr" rid="B37">Naidu 2012</xref>) as well as by the significant distance of the anterior rings of tegumental spines from the following rings of spines. <italic><tp:taxon-name><tp:taxon-name-part taxon-name-part-type="genus" reg="Raosentis">Raosentis</tp:taxon-name-part></tp:taxon-name></italic> sp. morphologically resembles <italic><tp:taxon-name><tp:taxon-name-part taxon-name-part-type="genus" reg="Raosentis">R.</tp:taxon-name-part><tp:taxon-name-part taxon-name-part-type="species" reg="lucknowensis">lucknowensis</tp:taxon-name-part></tp:taxon-name></italic> Saxena, Gupta, Johri, Ramakant, 2014, described from <italic><tp:taxon-name><tp:taxon-name-part taxon-name-part-type="genus" reg="Mystus">Mystus</tp:taxon-name-part><tp:taxon-name-part taxon-name-part-type="species" reg="vittatus">vittatus</tp:taxon-name-part></tp:taxon-name></italic> (Bloch) in River Gomti (Lucknow, India) by the number of rings of tegumental spines (28 in <italic><tp:taxon-name><tp:taxon-name-part taxon-name-part-type="genus" reg="Raosentis">Raosentis</tp:taxon-name-part></tp:taxon-name></italic> sp., 28–30 in <italic><tp:taxon-name><tp:taxon-name-part taxon-name-part-type="genus" reg="Raosentis">R.</tp:taxon-name-part><tp:taxon-name-part taxon-name-part-type="species" reg="lucknowensis">lucknowensis</tp:taxon-name-part></tp:taxon-name></italic>, in other species of the genus the number does not exceed 20) and by the length of the blades of the proboscis hooks of the two anterior rows (78–92 in our specimen, 70–90 in <italic><tp:taxon-name><tp:taxon-name-part taxon-name-part-type="genus" reg="Raosentis">R.</tp:taxon-name-part><tp:taxon-name-part taxon-name-part-type="species" reg="lucknowensis">lucknowensis</tp:taxon-name-part></tp:taxon-name></italic>) (<xref ref-type="bibr" rid="B48">Saxena et al. 2014</xref>). However, these two species differ in the number of proboscis hooks (6, 7, 7, 7 in <italic><tp:taxon-name><tp:taxon-name-part taxon-name-part-type="genus" reg="Raosentis">Raosentis</tp:taxon-name-part></tp:taxon-name></italic> sp. vs 8, 8, 8, 8 in <italic><tp:taxon-name><tp:taxon-name-part taxon-name-part-type="genus" reg="Raosentis">R.</tp:taxon-name-part><tp:taxon-name-part taxon-name-part-type="species" reg="lucknowensis">lucknowensis</tp:taxon-name-part></tp:taxon-name></italic>), the size of the blades of the third and fourth rows (20–29 and 17–21 in <italic><tp:taxon-name><tp:taxon-name-part taxon-name-part-type="genus" reg="Raosentis">Raosentis</tp:taxon-name-part></tp:taxon-name></italic> sp. vs 30–40 and 30–40 in <italic><tp:taxon-name><tp:taxon-name-part taxon-name-part-type="genus" reg="Raosentis">R.</tp:taxon-name-part><tp:taxon-name-part taxon-name-part-type="species" reg="lucknowensis">lucknowensis</tp:taxon-name-part></tp:taxon-name></italic>, respectively). We suppose that <italic><tp:taxon-name><tp:taxon-name-part taxon-name-part-type="genus" reg="Raosentis">Raosentis</tp:taxon-name-part></tp:taxon-name></italic> sp. might be a new species of the genus <italic><tp:taxon-name><tp:taxon-name-part taxon-name-part-type="genus" reg="Raosentis">Raosentis</tp:taxon-name-part></tp:taxon-name></italic>, however, we waive its formal description since only a single specimen was studied. At the same time, we consider it appropriate to present a key for identifying the species of the genus.</p></tp:treatment-sec><tp:treatment-sec><!--Section generated to contain objects referenced in tp:taxon-treatment.--><fig id="F7" position="float" orientation="portrait"><object-id xmlns:xlink="http://www.w3.org/1999/xlink" content-type="doi" xlink:type="simple">10.3897/zookeys.1233.136533.figure7</object-id><object-id xmlns:xlink="http://www.w3.org/1999/xlink" content-type="arpha" xlink:type="simple">2BA2E656-1C1B-59A8-88A6-B9E9E6F576A6</object-id><label>Figure 7.</label><caption><p>Light microscope photographs <bold>A</bold> anterior part of male of <italic><tp:taxon-name><tp:taxon-name-part taxon-name-part-type="genus" reg="Raosentis">Raosentis</tp:taxon-name-part></tp:taxon-name></italic> sp. ex <italic><tp:taxon-name><tp:taxon-name-part taxon-name-part-type="genus" reg="Mystus">Mystus</tp:taxon-name-part><tp:taxon-name-part taxon-name-part-type="species" reg="mysticetus">mysticetus</tp:taxon-name-part></tp:taxon-name></italic> Roberts from Thailand <bold>B</bold> total view on cysthacanth of <italic><tp:taxon-name><tp:taxon-name-part taxon-name-part-type="genus" reg="Arhythmorhynchus">Arhythmorhynchus</tp:taxon-name-part></tp:taxon-name></italic> sp. ex body cavity of <italic><tp:taxon-name><tp:taxon-name-part taxon-name-part-type="genus" reg="Mystus">Mystus</tp:taxon-name-part><tp:taxon-name-part taxon-name-part-type="species" reg="albolineatus">albolineatus</tp:taxon-name-part></tp:taxon-name></italic> Roberts from Thailand. Scale bars: 100 µm.</p></caption><graphic xmlns:xlink="http://www.w3.org/1999/xlink" xlink:href="zookeys-1233-325_article-136533__-g007.jpg" position="float" orientation="portrait" xlink:type="simple" id="oo_1298969.jpg"><uri content-type="original_file" xlink:type="simple">https://binary.pensoft.net/fig/1298969</uri></graphic></fig><fig id="F4" position="float" orientation="portrait"><object-id xmlns:xlink="http://www.w3.org/1999/xlink" content-type="doi" xlink:type="simple">10.3897/zookeys.1233.136533.figure4</object-id><object-id xmlns:xlink="http://www.w3.org/1999/xlink" content-type="arpha" xlink:type="simple">25B81882-3E05-536F-807E-5BC6903F805B</object-id><label>Figure 4.</label><caption><p>Light microscope photographs of <italic><tp:taxon-name><tp:taxon-name-part taxon-name-part-type="genus" reg="Pallisentis">Pallisentis</tp:taxon-name-part><tp:taxon-name-part taxon-name-part-type="species" reg="rexus">rexus</tp:taxon-name-part></tp:taxon-name></italic> Wongkham &amp; Whitfield, 1999 ex <italic><tp:taxon-name><tp:taxon-name-part taxon-name-part-type="genus" reg="Channa">Channa</tp:taxon-name-part><tp:taxon-name-part taxon-name-part-type="species" reg="striata">striata</tp:taxon-name-part></tp:taxon-name></italic> (Bloch) from Thailand <bold>A</bold> anterior part of female <bold>B</bold> posterior part of male <bold>C</bold> tegumental spines of anterior field <bold>D</bold> tegumental spines of posterior field <bold>E</bold> eggs. Scale bars: 300 µm (<bold>A, B</bold>); 50 µm (<bold>C–E</bold>).</p></caption><graphic xmlns:xlink="http://www.w3.org/1999/xlink" xlink:href="zookeys-1233-325_article-136533__-g004.jpg" position="float" orientation="portrait" xlink:type="simple" id="oo_1298966.jpg"><uri content-type="original_file" xlink:type="simple">https://binary.pensoft.net/fig/1298966</uri></graphic></fig></tp:treatment-sec><ref-list><ref id="B37"><mixed-citation xmlns:xlink="http://www.w3.org/1999/xlink" xlink:type="simple"><person-group><name name-style="western"><surname>Naidu</surname><given-names>KV</given-names></name></person-group> (<year>2012</year>) <source>Fauna of India and adjacent countries. <tp:taxon-name><tp:taxon-name-part taxon-name-part-type="phylum">Acanthocephala</tp:taxon-name-part></tp:taxon-name>.</source><publisher-name>Zoological Survey of India</publisher-name>, <publisher-loc>Kolkata</publisher-loc>, <size units="page">665 pp</size>.</mixed-citation></ref><ref id="B48"><mixed-citation xmlns:xlink="http://www.w3.org/1999/xlink" xlink:type="simple"><person-group><name name-style="western"><surname>Saxena</surname><given-names>AM</given-names></name><name name-style="western"><surname>Gupta</surname><given-names>R</given-names></name><name name-style="western"><surname>Johri</surname><given-names>S</given-names></name><name name-style="western"><surname>Ramakant</surname></name></person-group> (<year>2014</year>) <article-title>On a new Acanthocephalan <italic><tp:taxon-name><tp:taxon-name-part taxon-name-part-type="genus">Raosentis</tp:taxon-name-part></tp:taxon-name></italic> (Patta, 1928) recovered from intestine of <italic><tp:taxon-name><tp:taxon-name-part taxon-name-part-type="genus">Mystus</tp:taxon-name-part><tp:taxon-name-part taxon-name-part-type="species">vittatus</tp:taxon-name-part></tp:taxon-name></italic> (Bloch) of River Gomti at Lucknow.</article-title><source>Indian Journal of Helminthology</source><volume>33</volume>: <fpage>11</fpage>–<lpage>16</lpage>. <ext-link xlink:href="10.6084/m9.figshare.22083200" ext-link-type="doi" xlink:type="simple">https://doi.org/10.6084/m9.figshare.22083200</ext-link></mixed-citation></ref></ref-list></tp:taxon-treatment>
