# Supplementary material for: ﻿Acanthocephalans from freshwater fishes in northeast Thailand with the description of a new species of the subgenus Acanthosentis Verma & Dutta, 1929 (Acanthocephala, Quadrigyridae)
Source: Zookeys. 2025 Apr 3;1233:325–48. doi: 10.3897/zookeys.1233.136533 (PMC11986430; doi:10.3897/zookeys.1233.136533)
Supplement: XML Treatment for Arhythmorhynchus [file zookeys.1233.136533-treatment4.xml]

<!DOCTYPE tp:taxon-treatment
  PUBLIC "-//TaxonX//DTD Taxonomic Treatment Publishing DTD v0 20100105//EN" "tax-treatment-NSO.dtd">
<tp:taxon-treatment xmlns:tp="http://www.plazi.org/taxpub"><tp:treatment-meta><kwd-group><label>Taxon classification</label><kwd>
                  <named-content content-type="kingdom">Animalia</named-content>
                </kwd><kwd>
                  <named-content content-type="order">Gyracanthocephala</named-content>
                </kwd><kwd>
                  <named-content content-type="family">Quadrigyridae</named-content>
                </kwd></kwd-group><mixed-citation publication-type="journal"><person-group><name><surname>Lisitsyna</surname><given-names>Olga</given-names></name><name><surname>Oros</surname><given-names>Mikuláš</given-names></name><name><surname>Ribas</surname><given-names>Alexis</given-names></name><name><surname>Poonlaphdecha</surname><given-names>Srisupaph</given-names></name><name><surname>Barčák</surname><given-names>Daniel</given-names></name></person-group><article-title>﻿Acanthocephalans from freshwater fishes in northeast Thailand with the description of a new species of the subgenus <italic><tp:taxon-name><tp:taxon-name-part taxon-name-part-type="genus" reg="Acanthogyrus"/><tp:taxon-name-part taxon-name-part-type="subgenus" reg="Acanthosentis">Acanthosentis</tp:taxon-name-part></tp:taxon-name></italic> Verma &amp; Dutta, 1929 (<tp:taxon-name><tp:taxon-name-part taxon-name-part-type="phylum">Acanthocephala</tp:taxon-name-part></tp:taxon-name>, <tp:taxon-name><tp:taxon-name-part taxon-name-part-type="family">Quadrigyridae</tp:taxon-name-part></tp:taxon-name>)</article-title><source>Zookeys</source><day>03</day><month>04</month><year>2025</year><volume>1233</volume><fpage>325</fpage><lpage>348</lpage><pub-id pub-id-type="doi">10.3897/zookeys.1233.136533</pub-id></mixed-citation></tp:treatment-meta><tp:nomenclature><label>﻿</label><tp:taxon-name>
                <object-id xmlns:xlink="http://www.w3.org/1999/xlink" content-type="arpha" xlink:type="simple">91BA2147-DA66-596B-A9E8-1DEB0914EDFE</object-id>
                <tp:taxon-name-part taxon-name-part-type="genus" reg="Arhythmorhynchus">Arhythmorhynchus</tp:taxon-name-part>
              </tp:taxon-name><tp:taxon-authority>sp.</tp:taxon-authority><xref ref-type="fig" rid="F7">Fig. 7B</xref></tp:nomenclature><tp:treatment-sec sec-type="host" id="SECID0ECQBG"><title>Host.</title><p><italic><tp:taxon-name><tp:taxon-name-part taxon-name-part-type="genus" reg="Mystus">Mystus</tp:taxon-name-part><tp:taxon-name-part taxon-name-part-type="species" reg="albolineatus">albolineatus</tp:taxon-name-part></tp:taxon-name></italic> Roberts (<tp:taxon-name><tp:taxon-name-part taxon-name-part-type="order">Siluriformes</tp:taxon-name-part></tp:taxon-name>, <tp:taxon-name><tp:taxon-name-part taxon-name-part-type="family">Bagridae</tp:taxon-name-part></tp:taxon-name>).</p></tp:treatment-sec><tp:treatment-sec sec-type="Locality" id="SECID0E4QBG"><title>Locality.</title><p>Flood area of the Dan canal near Daeng Ban Non Du village, Udon Thani Province, Thailand (<named-content xmlns:xlink="http://www.w3.org/1999/xlink" content-type="dwc:verbatimCoordinates" xlink:type="simple"><named-content content-type="geo-json" specific-use="{&#34;type&#34;:&#34;Point&#34;,&#34;coordinates&#34;:[103.063850,17.548183]}" id="NCID0EGRBG" xlink:type="simple">17°32.891'N, 103°03.831'E</named-content></named-content>).</p></tp:treatment-sec><tp:treatment-sec sec-type="Site of infection" id="SECID0ELRBG"><title>Site of infection.</title><p>Body cavity.</p></tp:treatment-sec><tp:treatment-sec sec-type="Infection rates" id="SECID0EQRBG"><title>Infection rates.</title><p>Prevalence 1/1, intensity 6.</p></tp:treatment-sec><tp:treatment-sec sec-type="Molecular data" id="SECID0EVRBG"><title>Molecular data.</title><p>Nuclear 18S rRNA (1,703 bp), 28S rRNA (1,132 bp), ITS (847 bp), and mitochondrial <abbrev xmlns:xlink="http://www.w3.org/1999/xlink" xlink:title="mitochondrial cytochrome c oxidase I" id="ABBRID0E2RBG" xlink:type="simple">COI</abbrev> (603 bp) genes sequences of <italic><tp:taxon-name><tp:taxon-name-part taxon-name-part-type="genus" reg="Arhythmorhynchus">Arhythmorhynchus</tp:taxon-name-part></tp:taxon-name></italic> sp. were deposited in the GenBank database (Acc. nos. <ext-link xmlns:xlink="http://www.w3.org/1999/xlink" ext-link-type="gen" xlink:href="PQ636382" xlink:type="simple">PQ636382</ext-link>, <ext-link xmlns:xlink="http://www.w3.org/1999/xlink" ext-link-type="gen" xlink:href="PQ636389" xlink:type="simple">PQ636389</ext-link>, <ext-link xmlns:xlink="http://www.w3.org/1999/xlink" ext-link-type="gen" xlink:href="PQ636392" xlink:type="simple">PQ636392</ext-link>, <ext-link xmlns:xlink="http://www.w3.org/1999/xlink" ext-link-type="gen" xlink:href="PQ631045" xlink:type="simple">PQ631045</ext-link>).</p></tp:treatment-sec><tp:treatment-sec sec-type="notes" id="SECID0E1SBG"><title>Note.</title><p>Six cysthacanths of the genus <italic><tp:taxon-name><tp:taxon-name-part taxon-name-part-type="genus" reg="Arhythmorhynchus">Arhythmorhynchus</tp:taxon-name-part></tp:taxon-name></italic> were found in the body cavity of one bagrid catfish <italic><tp:taxon-name><tp:taxon-name-part taxon-name-part-type="genus" reg="Mystus">Mystus</tp:taxon-name-part><tp:taxon-name-part taxon-name-part-type="species" reg="albolineatus">albolineatus</tp:taxon-name-part></tp:taxon-name></italic> Roberts. Five of them were in capsules with invaginated proboscis, one cysthacanth, female, had an evaginated proboscis, facilitating its morphological examination.</p></tp:treatment-sec><tp:treatment-sec sec-type="Morphology" id="SECID0ESTBG"><title>Morphology.</title><p>Trunk 1.27 mm long with maximum width at level of middle of proboscis receptacle 391. The front part of body with one field of spines. Its extent same ventrally and dorsally. Spines blades 21 long. Cylindrical proboscis with expansion in middle part. Proboscis 513 × 157 with 16 longitudinal rows of hooks, 22–23 hooks in each row. Sizes of hooks do not differ dorsally and ventrally. Hooks in anterior eight or nine rows large, with simple massive roots directed posteriorly. Hooks in next 13 rows spine-shaped, with short roots processes directed posteriorly. Length of hook blades: 33–40 (hook 2), 35–41 (3), 37–40 (4–7), 38–41 (8), 32–34 (9), 20–22 (10), 17–21 (11), 15–19 (12), 16–20 (13), 16–19 (14), 16–18 (15), 16–17 (16), 16 (17–23). Length of hook roots: 23–29 (2), 31 (3), 32–33 (4), 32 (5), 34–39 (6), 39–41 (7), 40–43 (8), 27–39 (9). Length of root processes of next hooks 8–12. Hooks in last one or two rows without roots. Neck retracted. Proboscis receptacle with double-layer muscular walls, 630 × 120 with oval cephalic ganglion in middle part. Lemnisci thin, ribbon-shaped, convoluted, 712 × 38, longer than proboscis receptacle. Vagina with two sphincters. Posterior body end slightly retracted. Genital pore terminal.</p><fig id="F7" position="float" orientation="portrait"><object-id xmlns:xlink="http://www.w3.org/1999/xlink" content-type="doi" xlink:type="simple">10.3897/zookeys.1233.136533.figure7</object-id><object-id xmlns:xlink="http://www.w3.org/1999/xlink" content-type="arpha" xlink:type="simple">2BA2E656-1C1B-59A8-88A6-B9E9E6F576A6</object-id><label>Figure 7.</label><caption><p>Light microscope photographs <bold>A</bold> anterior part of male of <italic><tp:taxon-name><tp:taxon-name-part taxon-name-part-type="genus" reg="Raosentis">Raosentis</tp:taxon-name-part></tp:taxon-name></italic> sp. ex <italic><tp:taxon-name><tp:taxon-name-part taxon-name-part-type="genus" reg="Mystus">Mystus</tp:taxon-name-part><tp:taxon-name-part taxon-name-part-type="species" reg="mysticetus">mysticetus</tp:taxon-name-part></tp:taxon-name></italic> Roberts from Thailand <bold>B</bold> total view on cysthacanth of <italic><tp:taxon-name><tp:taxon-name-part taxon-name-part-type="genus" reg="Arhythmorhynchus">Arhythmorhynchus</tp:taxon-name-part></tp:taxon-name></italic> sp. ex body cavity of <italic><tp:taxon-name><tp:taxon-name-part taxon-name-part-type="genus" reg="Mystus">Mystus</tp:taxon-name-part><tp:taxon-name-part taxon-name-part-type="species" reg="albolineatus">albolineatus</tp:taxon-name-part></tp:taxon-name></italic> Roberts from Thailand. Scale bars: 100 µm.</p></caption><graphic xmlns:xlink="http://www.w3.org/1999/xlink" xlink:href="zookeys-1233-325_article-136533__-g007.jpg" position="float" orientation="portrait" xlink:type="simple" id="oo_1298969.jpg"><uri content-type="original_file" xlink:type="simple">https://binary.pensoft.net/fig/1298969</uri></graphic></fig></tp:treatment-sec><tp:treatment-sec sec-type="remarks" id="SECID0EMVBG"><title>Remarks.</title><p>The definitive hosts of these acanthocephalans are gulls and waders (<tp:taxon-name><tp:taxon-name-part taxon-name-part-type="order">Charadriiformes</tp:taxon-name-part></tp:taxon-name>), and fish are paratenic hosts. To date, 24 valid species have been described in the genus <italic><tp:taxon-name><tp:taxon-name-part taxon-name-part-type="genus" reg="Arhythmorhynchus">Arhythmorhynchus</tp:taxon-name-part></tp:taxon-name></italic> (<xref ref-type="bibr" rid="B3">Amin 2013</xref>). Only three species have more than 20 hooks in a longitudinal row on the proboscis: <italic><tp:taxon-name><tp:taxon-name-part taxon-name-part-type="genus" reg="Arhythmorhynchus">A.</tp:taxon-name-part><tp:taxon-name-part taxon-name-part-type="species" reg="xeni">xeni</tp:taxon-name-part></tp:taxon-name></italic> Atrashkevich, 1978 described from Terek sandpiper <italic><tp:taxon-name><tp:taxon-name-part taxon-name-part-type="genus" reg="Xenus">Xenus</tp:taxon-name-part><tp:taxon-name-part taxon-name-part-type="species" reg="cinereus">cinereus</tp:taxon-name-part></tp:taxon-name></italic> (Güldenstädt, 1775) in Siberia, <italic><tp:taxon-name><tp:taxon-name-part taxon-name-part-type="genus" reg="Arhythmorhynchus">A.</tp:taxon-name-part><tp:taxon-name-part taxon-name-part-type="species" reg="longicollis">longicollis</tp:taxon-name-part></tp:taxon-name></italic> (Villot, 1875) Lühe, 1912 described from gulls in Europe, and <italic><tp:taxon-name><tp:taxon-name-part taxon-name-part-type="genus" reg="Acanthogyrus">A.</tp:taxon-name-part><tp:taxon-name-part taxon-name-part-type="species" reg="limosae">limosae</tp:taxon-name-part></tp:taxon-name></italic> Edmonds, 1971 described from godwit <italic><tp:taxon-name><tp:taxon-name-part taxon-name-part-type="genus" reg="Limosa">Limosa</tp:taxon-name-part><tp:taxon-name-part taxon-name-part-type="species" reg="lapponica">lapponica</tp:taxon-name-part></tp:taxon-name></italic> in Townsville, Queensland, Australia (<xref ref-type="bibr" rid="B21">Golvan 1956</xref>; <xref ref-type="bibr" rid="B15">Edmonds 1971</xref>; <xref ref-type="bibr" rid="B10">Atrashkevich 1978</xref>). The cystacanths of <italic><tp:taxon-name><tp:taxon-name-part taxon-name-part-type="genus" reg="Arhythmorhynchus">Arhythmorhynchus</tp:taxon-name-part></tp:taxon-name></italic> sp. from Thailand differs from all three species in the number of longitudinal rows of hooks (16 in <italic><tp:taxon-name><tp:taxon-name-part taxon-name-part-type="genus" reg="Arhythmorhynchus">Arhythmorhynchus</tp:taxon-name-part></tp:taxon-name></italic> sp. vs 19–20 in <italic><tp:taxon-name><tp:taxon-name-part taxon-name-part-type="genus" reg="Arhythmorhynchus">A.</tp:taxon-name-part><tp:taxon-name-part taxon-name-part-type="species" reg="xeni">xeni</tp:taxon-name-part></tp:taxon-name></italic> and <italic><tp:taxon-name><tp:taxon-name-part taxon-name-part-type="genus" reg="Acanthogyrus">A.</tp:taxon-name-part><tp:taxon-name-part taxon-name-part-type="species" reg="limosae">limosae</tp:taxon-name-part></tp:taxon-name></italic>, 22–24 in <italic><tp:taxon-name><tp:taxon-name-part taxon-name-part-type="genus" reg="Arhythmorhynchus">A.</tp:taxon-name-part><tp:taxon-name-part taxon-name-part-type="species" reg="longicollis">longicollis</tp:taxon-name-part></tp:taxon-name></italic>), as well as in the ratio of large spine-shaped hooks (8–9 and 12–13 in <italic><tp:taxon-name><tp:taxon-name-part taxon-name-part-type="genus" reg="Arhythmorhynchus">Arhythmorhynchus</tp:taxon-name-part></tp:taxon-name></italic> sp., 14–15 and 11–12 in <italic><tp:taxon-name><tp:taxon-name-part taxon-name-part-type="genus" reg="Arhythmorhynchus">A.</tp:taxon-name-part><tp:taxon-name-part taxon-name-part-type="species" reg="xeni">xeni</tp:taxon-name-part></tp:taxon-name></italic> and <italic><tp:taxon-name><tp:taxon-name-part taxon-name-part-type="genus" reg="Acanthogyrus">A.</tp:taxon-name-part><tp:taxon-name-part taxon-name-part-type="species" reg="limosae">limosae</tp:taxon-name-part></tp:taxon-name></italic>, respectively). The number of large hooks is similar in <italic><tp:taxon-name><tp:taxon-name-part taxon-name-part-type="genus" reg="Arhythmorhynchus">Arhythmorhynchus</tp:taxon-name-part></tp:taxon-name></italic> sp. and <italic><tp:taxon-name><tp:taxon-name-part taxon-name-part-type="genus" reg="Arhythmorhynchus">A.</tp:taxon-name-part><tp:taxon-name-part taxon-name-part-type="species" reg="longicollis">longicollis</tp:taxon-name-part></tp:taxon-name></italic>, 8–9 and 9–10 respectively; however, the length of the blades of the largest hooks in <italic><tp:taxon-name><tp:taxon-name-part taxon-name-part-type="genus" reg="Arhythmorhynchus">Arhythmorhynchus</tp:taxon-name-part></tp:taxon-name></italic> sp. is smaller than in <italic><tp:taxon-name><tp:taxon-name-part taxon-name-part-type="genus" reg="Arhythmorhynchus">A.</tp:taxon-name-part><tp:taxon-name-part taxon-name-part-type="species" reg="longicollis">longicollis</tp:taxon-name-part></tp:taxon-name></italic> (40–41 vs 48–50). Thus, morphological differences prevent us from classifying <italic><tp:taxon-name><tp:taxon-name-part taxon-name-part-type="genus" reg="Arhythmorhynchus">Arhythmorhynchus</tp:taxon-name-part></tp:taxon-name></italic> sp. as any of the known species of the genus.</p></tp:treatment-sec><ref-list><ref id="B3"><mixed-citation xmlns:xlink="http://www.w3.org/1999/xlink" xlink:type="simple"><person-group><name name-style="western"><surname>Amin</surname><given-names>OM</given-names></name></person-group> (<year>2013</year>) <article-title>Classification of the <tp:taxon-name><tp:taxon-name-part taxon-name-part-type="phylum">Acanthocephala</tp:taxon-name-part></tp:taxon-name>.</article-title><source>Folia Parasitologica</source><volume>60</volume>(<issue>4</issue>): <fpage>273</fpage>–<lpage>305</lpage>. <ext-link xlink:href="10.14411/fp.2013.031" ext-link-type="doi" xlink:type="simple">https://doi.org/10.14411/fp.2013.031</ext-link></mixed-citation></ref><ref id="B21"><mixed-citation xmlns:xlink="http://www.w3.org/1999/xlink" xlink:type="simple"><person-group><name name-style="western"><surname>Golvan</surname><given-names>YJ</given-names></name></person-group> (<year>1956</year>) <article-title>Description Acanthocéphales d’oiseaux. Première note d’<italic><tp:taxon-name><tp:taxon-name-part taxon-name-part-type="genus">Arhythmorhynchus</tp:taxon-name-part><tp:taxon-name-part taxon-name-part-type="species">longicollis</tp:taxon-name-part></tp:taxon-name></italic> (Villot, 1875) et révision du genre <italic><tp:taxon-name><tp:taxon-name-part taxon-name-part-type="genus">Arhythmorhynchus</tp:taxon-name-part></tp:taxon-name></italic> Lühe 1911 (<tp:taxon-name><tp:taxon-name-part taxon-name-part-type="phylum">Acanthocephala</tp:taxon-name-part></tp:taxon-name>).</article-title><source>Annales de Parasitologie Humaine et Comparée</source><volume>31</volume>(<issue>3</issue>): <fpage>199</fpage>–<lpage>224</lpage>. <ext-link xlink:href="10.1051/parasite/1956313199" ext-link-type="doi" xlink:type="simple">https://doi.org/10.1051/parasite/1956313199</ext-link></mixed-citation></ref><ref id="B15"><mixed-citation xmlns:xlink="http://www.w3.org/1999/xlink" xlink:type="simple"><person-group><name name-style="western"><surname>Edmonds</surname><given-names>SJ</given-names></name></person-group> (<year>1971</year>) <article-title>Australian <tp:taxon-name><tp:taxon-name-part taxon-name-part-type="phylum">Acanthocephala</tp:taxon-name-part></tp:taxon-name> N 13. Three new species.</article-title><source>Transactions of the Royal Society of South Australia</source><volume>95</volume>: <fpage>55</fpage>–<lpage>60</lpage>.</mixed-citation></ref><ref id="B10"><mixed-citation xmlns:xlink="http://www.w3.org/1999/xlink" xlink:type="simple"><person-group><name name-style="western"><surname>Atrashkevich</surname><given-names>GI</given-names></name></person-group> (<year>1978</year>) <article-title>A new species <italic><tp:taxon-name><tp:taxon-name-part taxon-name-part-type="genus">Arhythmorhynchus</tp:taxon-name-part><tp:taxon-name-part taxon-name-part-type="species">xeni</tp:taxon-name-part></tp:taxon-name></italic> nov. sp. (<tp:taxon-name><tp:taxon-name-part taxon-name-part-type="phylum">Acanthocephala</tp:taxon-name-part></tp:taxon-name>; <tp:taxon-name><tp:taxon-name-part taxon-name-part-type="family">Polymorphidae</tp:taxon-name-part></tp:taxon-name>).</article-title><source>Trudy Gelmintologicheskoy Laboratorii</source><volume>28</volume>: <fpage>190</fpage>–<lpage>193</lpage>. [In Russian]</mixed-citation></ref></ref-list></tp:taxon-treatment>
