# Supplementary material for: ﻿Acanthocephalans from freshwater fishes in northeast Thailand with the description of a new species of the subgenus Acanthosentis Verma & Dutta, 1929 (Acanthocephala, Quadrigyridae)
Source: Zookeys. 2025 Apr 3;1233:325–48. doi: 10.3897/zookeys.1233.136533 (PMC11986430; doi:10.3897/zookeys.1233.136533)
Supplement: Supplementary material 1 — Voucher specimens and their deposition [file zookeys-1233-325_article-136533__-s001.xlsx]

## Sheet: Hárok1
Supplementary file 1. Voucher specimens and their deposition
Species	Field No./Isolate	Application/Deposition	Collection No.	Acc. No.	SeqGen	Note
Acanthogyrus (Acanthosentis) barbonymi sp. nov.	TH261_1	1 specimen; DNA and SEM, not deposited	N/A	PQ636375, PQ636383	genseq-5, 18S, 28S
Acanthogyrus (Acanthosentis) barbonymi sp. nov.	TH261_2-7	6 specimens in ethanol; deposited in NHM	NHMUK 2025.1.8.1-6			Paratypes
Acanthogyrus (Acanthosentis) barbonymi sp. nov.	TH261_8-10	3 specimens in ethanol; deposited in NHM	NHMUK 2025.1.8.7-9			Paratypes
Acanthogyrus (Acanthosentis) barbonymi sp. nov.	TH268_1	1 specimen; DNA and SEM, not deposited	N/A	PQ636376, PQ636384, PQ631040	genseq-5, 18S, 28S, COI
Acanthogyrus (Acanthosentis) barbonymi sp. nov.	TH268_2-7	6 specimens in ethanol; deposited in NHM	NHMUK 2025.1.8.10-15			Paratypes
Acanthogyrus (Acanthosentis) barbonymi sp. nov.	TH272_1	1 specimen in vial; Holotype, deposited in IPCAS	IPCAS A-145			Holotype
Acanthogyrus (Acanthosentis) barbonymi sp. nov.	TH272_2-6	5 specimens in vial; deposited in IPCAS	IPCAS A-145			Paratypes
Acanthogyrus (Acanthosentis) barbonymi sp. nov.	TH272_7,8	2 specimens in vial; deposited in IPCAS	IPCAS A-145			Paratypes
Acanthogyrus (Acanthosentis) barbonymi sp. nov.	TH272_9	1 specimen; DNA, SEM and voucher (anterior part) deposited in IPCAS	IPCAS A-145	PQ636377	genseq-2, 18S	Paratype
Acanthogyrus (Acanthosentis) barbonymi sp. nov.	TH272_10	1 specimen; DNA, SEM and voucher (anterior part) deposited in IPCAS	IPCAS A-145	PQ636378, PQ636385, PQ631041	genseq-2, 18S, 28S, COI	Paratype
Pallisentis rexus	TH303_1	1 specimen; DNA and SEM, not deposited	N/A	PQ636379, PQ636386, PQ631042, PQ636390	genseq-5, 18S, 28S, COI, ITS
Pallisentis rexus	TH311_1	1 specimen; DNA and SEM, not deposited	N/A	PQ636380, PQ636387, PQ636391, PQ631043	genseq-5, 18S, 28S, COI, ITS
Pallisentis rexus	TH313_5	1 specimen; DNA, anterior and posterior part in ethanol, deposited in IPCAS	IPCAS A-137	PQ636381, PQ636388, PQ631044	genseq-4, 18S, 28S, COI
Pallisentis rexus	TH179_1	1 specimen in vial; deposited in IPCAS	IPCAS A-137
Pallisentis rexus	TH179_2, 3	2 specimens in vial; deposited in NHM	NHMUK 2025.1.8.16-17
Raosentis sp.	TH344_1	1 specimen in ethanol; deposited in IPCAS	IPCAS A-146
Arhythmorhynchus sp.	TH336_1	whole cystacanth used for DNA extraction	N/A	PQ636382, PQ636389, PQ636392, PQ631045
Arhythmorhynchus sp.	TH336_2	1 specimen in ethanol; deposited in IPCAS	IPCAS A-147
Acronyms:
IPCAS - Helminthological collection at the Institute of Parasitology, Biology Center of the Czech Academy of Sciences, Budweiss, Czechia
NHMUK - Helminthological collection of the Natural History Museum, London
